# Supplementary material for: Transcriptomic Analysis of MSTN Knockout in the Early Differentiation of Chicken Fetal Myoblasts
Source: Genes (Basel). 2021 Dec 26;13(1):58. doi: 10.3390/genes13010058 (PMC8774668; doi:10.3390/genes13010058)
Supplement: Supplementary file 1 [file genes-13-00058-s001.zip]

Archive with 11 entries (11 files):
- Supplementary Material.pdf
- Table S1.xlsx
- Table S10.xls
- Table S2.xlsx
- Table S3.xlsx
- Table S4.xlsx
- Table S5.xls
- Table S6.xlsx
- Table S7.xlsx
- Table S8.xlsx
- Table S9.xlsx
