# Supplementary material for: Transcriptomic Analysis of MSTN Knockout in the Early Differentiation of Chicken Fetal Myoblasts
Source: Genes (Basel). 2021 Dec 26;13(1):58. doi: 10.3390/genes13010058 (PMC8774668; doi:10.3390/genes13010058)
Supplement: Supplementary file 1 [file genes-13-00058-s001.zip › Table S1.xlsx]

## Sheet: Sheet1
Table S1: Prime list
Name	Sequence	Description
Novaseq F1	TTAGGCCTGGATGGCAGTAGTCAGCC	Sense Primer for CFM_WT
Novaseq R1	TGACCACTGTTGGGAGAGCCTGAGAA	Antisense Primer for CFM_WT
Novaseq F2	CAGATCCTGGATGGCAGTAGTCAGCC	Sense Primer for CFM_KO
Novaseq R2	TTAGGCCTGTTGGGAGAGCCTGAGAA	Antisense Primer for CFM_KO
Novaseq F3	TTAGGCCTGGATGGCAGTAGTCAGCC	Sense Primer for CEF_WT
Novaseq R3	ACAGTGCTGTTGGGAGAGCCTGAGAA	Antisense Primer for CEF_WT
Novaseq F4	CAGATCCTGGATGGCAGTAGTCAGCC	Sense Primer for CEF_KO
Novaseq R4	TGACCACTGTTGGGAGAGCCTGAGAA	Antisense Primer for CEF_KO
