# Supplementary material for: Transcriptomic Analysis of MSTN Knockout in the Early Differentiation of Chicken Fetal Myoblasts
Source: Genes (Basel). 2021 Dec 26;13(1):58. doi: 10.3390/genes13010058 (PMC8774668; doi:10.3390/genes13010058)
Supplement: Supplementary file 1 [file genes-13-00058-s001.zip › Table S10.xls]

## Sheet: Sheet0
Table S10: Canonical pathways about cellular growth, proliferation, and development in the CEF_KO vs. CEF_WT
Ingenuity Canonical Pathways	pvalue	log(pvalue)	-log(p-value)	Ratio	z-score	Molecules
CREB Signaling in Neurons	8.91251e-05	-4.05	4.05	0.0199	3.464	ADGRB3,AVPR2,CACNB4,CACNG5,CHRM3,DRD1,GPR61,HRH1,HRH3,HTR4,LGR5,RXFP1
Regulation of the Epithelial-Mesenchymal Transition Pathway	0.000616595	-3.21	3.21	0.0308	#NUM!	FGF14,FGF16,FGF19,WNT10A,WNT11,WNT4
Breast Cancer Regulation by Stathmin1	0.00125893	-2.9	2.9	0.0169	3.162	ADGRB3,AVPR2,CHRM3,DRD1,GPR61,HRH1,HRH3,HTR4,LGR5,RXFP1
G-Protein Coupled Receptor Signaling	0.00363078	-2.44	2.44	0.0217	#NUM!	AVPR2,CHRM3,DRD1,HRH1,HRH3,HTR4
Gαs Signaling	0.00398107	-2.4	2.4	0.0331	2	AVPR2,CHRM3,DRD1,HTR4
PCP pathway	0.00398107	-2.4	2.4	0.05	#NUM!	WNT10A,WNT11,WNT4
Basal Cell Carcinoma Signaling	0.00660693	-2.18	2.18	0.0417	#NUM!	WNT10A,WNT11,WNT4
cAMP-mediated signaling	0.00758578	-2.12	2.12	0.0218	2.236	AVPR2,CHRM3,DRD1,HRH3,HTR4
Cardiac Hypertrophy Signaling (Enhanced)	0.00812831	-2.09	2.09	0.0149	2.449	CACNB4,CACNG5,FGF14,FGF16,FGF19,WNT10A,WNT11,WNT4
Role of Wnt/GSK-3β Signaling in the Pathogenesis of Influenza	0.00831764	-2.08	2.08	0.0385	#NUM!	WNT10A,WNT11,WNT4
FGF Signaling	0.0102329	-1.99	1.99	0.0357	#NUM!	FGF14,FGF16,FGF19
Regulation Of The Epithelial Mesenchymal Transition In Development Pathway	0.0112202	-1.95	1.95	0.0345	#NUM!	WNT10A,WNT11,WNT4
Wnt/β-catenin Signaling	0.0138038	-1.86	1.86	0.0231	#NUM!	CDH5,WNT10A,WNT11,WNT4
Insulin Secretion Signaling Pathway	0.0144544	-1.84	1.84	0.0187	#NUM!	ASIC2,CACNB4,CACNG5,CCK,CHRM3
Bladder Cancer Signaling	0.0239883	-1.62	1.62	0.0259	#NUM!	FGF14,FGF16,FGF19
GPCR-Mediated Nutrient Sensing in Enteroendocrine Cells	0.0239883	-1.62	1.62	0.0259	#NUM!	CACNB4,CACNG5,CCK
Airway Pathology in Chronic Obstructive Pulmonary Disease	0.0251189	-1.6	1.6	0.0254	#NUM!	FGF14,FGF16,FGF19
Role of NANOG in Mammalian Embryonic Stem Cell Pluripotency	0.0263027	-1.58	1.58	0.025	#NUM!	WNT10A,WNT11,WNT4
nNOS Signaling in Skeletal Muscle Cells	0.0269153	-1.57	1.57	0.0417	#NUM!	CACNB4,CACNG5
Calcium Signaling	0.0281838	-1.55	1.55	0.0185	2	CACNB4,CACNG5,CHRNA2,SLC8A3
NAD Biosynthesis from 2-amino-3-carboxymuconate Semialdehyde	0.0316228	-1.5	1.5	0.167	#NUM!	QPRT
GABA Receptor Signaling	0.0323594	-1.49	1.49	0.0229	#NUM!	CACNB4,CACNG5,GABRA2
White Adipose Tissue Browning Pathway	0.0363078	-1.44	1.44	0.0221	#NUM!	CACNB4,CACNG5,RXRG
Factors Promoting Cardiogenesis in Vertebrates	0.0467735	-1.33	1.33	0.0199	#NUM!	WNT10A,WNT11,WNT4
