# Supplementary material for: Transcriptomic Analysis of MSTN Knockout in the Early Differentiation of Chicken Fetal Myoblasts
Source: Genes (Basel). 2021 Dec 26;13(1):58. doi: 10.3390/genes13010058 (PMC8774668; doi:10.3390/genes13010058)
Supplement: Supplementary file 1 [file genes-13-00058-s001.zip › Table S2.xlsx]

## Sheet: Table S1
Table S2: The differentially expressed genes in CFM_KO vs. CFM_WT.
Gene stable ID	Gene name	baseMean	log2FoldChange	pvalue
ENSGALG00000045115		236.864	-2.99831	1.38e-69
ENSGALG00000040832	CFD	381.845	2.12051	3.47e-65
ENSGALG00000028451	MT4	1153.16	1.56952	6.71e-55
ENSGALG00000029203	TNNT1	1971.6	1.11618	1.18e-48
ENSGALG00000028318	CDKN1A	1200.88	1.07032	7.08e-33
ENSGALG00000010741	MAP1LC3C	428.211	1.24166	2.31e-30
ENSGALG00000043064	EXFABP	179.804	2.08791	2.64e-29
ENSGALG00000006443	MADPRT1	595.496	1.10332	3.97e-23
ENSGALG00000044799	VSIG4	85.1367	-2.29511	2.13e-21
ENSGALG00000053846		545.175	1.0551	2.42e-21
ENSGALG00000025945	AVD	355.115	-1.08267	1.83e-20
ENSGALG00000007127		791.222	-1.04447	6.73e-20
ENSGALG00000046160		362.412	1.03056	7.05e-19
ENSGALG00000005086	PLAU	289.652	1.12649	8.2e-19
ENSGALG00000016986	LCP1	54.8021	-2.99874	3.26e-18
ENSGALG00000029917		309.279	1.08477	1.11e-17
ENSGALG00000037611		464.893	-1.01453	2.39e-17
ENSGALG00000012119	MARCO	60.9309	-2.56635	4.66e-17
ENSGALG00000005725	CSF1R	73.7638	-2.10749	1.71e-16
ENSGALG00000000357		49.7708	-2.61818	4.87e-15
ENSGALG00000014616	MT3	111.74	1.7117	6.37e-15
ENSGALG00000041577	ITGA4	296.283	-1.03148	1.09e-14
ENSGALG00000027874	CHAC1	424.504	-1.02175	2.45e-14
ENSGALG00000003911	CACNG5	87.5435	1.78049	1.73e-13
ENSGALG00000014528	ENO2	206.524	-1.24717	3.24e-13
ENSGALG00000010769	HPGD	41.1596	-2.60142	5.41e-13
ENSGALG00000027165	RSFR	43.0746	-2.3899	3.8e-12
ENSGALG00000052786		159.232	-1.15934	9.38e-12
ENSGALG00000016843	COL4A2	6606.92	-1.02918	2.45e-11
ENSGALG00000003345		154.476	1.10551	2.96e-11
ENSGALG00000021395		37.8	-2.45434	3.23e-11
ENSGALG00000026271	TM2D3	144.167	1.13483	3.33e-11
ENSGALG00000005460	SLCO4A1	183.943	-1.13928	4.26e-11
ENSGALG00000034294	ATP6V0D2	51.7412	-2.07095	5.85e-11
ENSGALG00000033974	HGF	109.027	-1.40967	8.77e-11
ENSGALG00000030502	ADAMTS4	150.909	1.09985	1.21e-10
ENSGALG00000038933	FABP7	148.539	-1.24969	3.6e-10
ENSGALG00000025881		32.8749	-2.50835	4.11e-10
ENSGALG00000038636	LAPTM5	32.3312	-2.49778	7.02e-10
ENSGALG00000015474	CD80	54.3277	-1.81489	1.33e-09
ENSGALG00000005619	F3	76.8104	1.42534	1.34e-09
ENSGALG00000046204	R3HDML	138.725	1.08167	1.44e-09
ENSGALG00000054976	IL11	100.666	1.25323	1.8e-09
ENSGALG00000026192	ST8SIA4	140.97	-1.01057	3.88e-09
ENSGALG00000028304	MMR1L4	43.8532	-2.03094	5.99e-09
ENSGALG00000008127	SPI1	51.1372	-1.75327	7.32e-09
ENSGALG00000032974	ADAMTS2	120.8	-1.11577	1.14e-08
ENSGALG00000003792	FYB	26.9524	-2.50837	3.6e-08
ENSGALG00000014585		22.2834	-2.78376	4.99e-08
ENSGALG00000042356	FSTL3	109.897	1.2913	5.37e-08
ENSGALG00000000498	ACE	123.233	1.02592	9.76e-08
ENSGALG00000016261	CYBB	26.0128	-2.35664	1.23e-07
ENSGALG00000014729	DEPDC1B	100.606	-1.09327	1.28e-07
ENSGALG00000033338	GPT2	109.38	-1.02967	1.65e-07
ENSGALG00000007123		46.2124	-1.55938	2.21e-07
ENSGALG00000016325	GSTA3	24.3406	-2.35201	2.97e-07
ENSGALG00000016522	PPEF1	89.9129	-1.1318	3.1e-07
ENSGALG00000013993	VNN1	79.7654	1.26974	3.92e-07
ENSGALG00000028466		103.833	1.00312	5.34e-07
ENSGALG00000000783	PTAFR	45.53	-1.52027	6.28e-07
ENSGALG00000023689	ASS1	39.0712	-1.76341	6.63e-07
ENSGALG00000035498	INPP5D	48.1189	-1.51449	8.11e-07
ENSGALG00000009758	SLC7A11	75.3337	-1.1802	8.84e-07
ENSGALG00000003196	RNASE6	15.6901	-3.14227	9.28e-07
ENSGALG00000030907	CSF3	100.83	1.12987	1.7e-06
ENSGALG00000010949	GPNMB	65.5786	-1.22893	2.45e-06
ENSGALG00000050441		32.498	-1.91587	3.21e-06
ENSGALG00000053121		38.7095	-1.53865	4.9e-06
ENSGALG00000002742	TMEM132B	74.0059	-1.05166	4.92e-06
ENSGALG00000007426	MKX	81.2875	-1.08245	5.55e-06
ENSGALG00000050893	CCR2	38.4041	-1.57558	7.59e-06
ENSGALG00000037506	SIPA1L2	91.6861	-1.00712	9.73e-06
ENSGALG00000010158	KANK1	68.6294	-1.09938	1.52e-05
ENSGALG00000027947	GHSR	21.3446	1.96169	1.59e-05
ENSGALG00000039698	DRD1	23.2018	1.91353	2.35e-05
ENSGALG00000001407	ADAMTS15	11.999	2.90739	2.5e-05
ENSGALG00000054435		80.5396	-1.06573	2.57e-05
ENSGALG00000016988	RUBCNL	33.6003	-1.46731	3.13e-05
ENSGALG00000004631	DRAXIN	42.8953	1.27898	5.77e-05
ENSGALG00000040621	IL18R1	11.3128	-3.05821	7.96e-05
ENSGALG00000006588		57.2394	-1.11503	8.71e-05
ENSGALG00000011185	PLEKHA8	49.119	-1.19361	9.6e-05
ENSGALG00000005797	COL20A1	39.9155	1.23737	9.8e-05
ENSGALG00000004771	C1QB	20.7206	-1.91213	0.000113254
ENSGALG00000014561	PTPN6	27.2048	-1.55068	0.000120752
ENSGALG00000016227	GPR34	11.0753	-2.76965	0.000123214
ENSGALG00000039682	HCLS1	18.548	-1.97921	0.000125753
ENSGALG00000014675	RHOBTB3	10.771	-2.74038	0.000140729
ENSGALG00000007078	ENTPD1	18.5044	-1.9284	0.000144699
ENSGALG00000002555	RET	50.3556	1.13142	0.000173044
ENSGALG00000007963	NFATC2	38.8943	-1.24336	0.000175485
ENSGALG00000034213	TNFRSF1B	39.9323	-1.1906	0.000178591
ENSGALG00000009845	GJD2	64.883	1.01053	0.000182326
ENSGALG00000002786	PSTPIP1	16.2485	-1.96754	0.000198031
ENSGALG00000042657	WNT3A	21.361	1.65095	0.000246999
ENSGALG00000001571	MYO1F	15.0226	-2.21434	0.0002511
ENSGALG00000047383		58.8046	-1.10669	0.000265387
ENSGALG00000021143	RGS18	15.8676	-2.01243	0.000284216
ENSGALG00000005638	IL2RG	16.1503	-1.93897	0.000315881
ENSGALG00000043681	DAPP1	21.7649	-1.57884	0.000324024
ENSGALG00000021180	PAQR9	14.8132	2.01034	0.00032517
ENSGALG00000054971	ARHGAP30	9.39441	-2.72033	0.000386165
ENSGALG00000029047	TMEM204	47.2164	-1.02856	0.000392257
ENSGALG00000031853	PIGBOS1	26.0032	1.39466	0.00041299
ENSGALG00000029669	C1QC	8.11358	-3.40457	0.000425976
ENSGALG00000011663	FNDC1	19.4664	-1.63358	0.000448163
ENSGALG00000048954	DMP1	23.7489	-1.53515	0.000451211
ENSGALG00000031359	GCK	41.7322	1.10355	0.000467234
ENSGALG00000002113	LCP2	13.4265	-2.03705	0.000485338
ENSGALG00000007515	SFRP5	41.9116	1.13759	0.000518074
ENSGALG00000002549	RGS1	44.2641	-1.04648	0.000523756
ENSGALG00000033171	TGM4	24.1813	-1.45437	0.000574613
ENSGALG00000008501	KLF7	48.8883	-1.01364	0.000584556
ENSGALG00000016834	MCF2L	33.4686	-1.25932	0.000617501
ENSGALG00000035856	CD48	7.83482	-3.32872	0.000631849
ENSGALG00000051766		14.1831	-1.92319	0.000821269
ENSGALG00000016693	CSF2RA	16.7065	-1.7343	0.000826337
ENSGALG00000045758	SEC14L5	43.6167	1.00458	0.000826704
ENSGALG00000016590	TLR7	51.9774	-1.11258	0.000829416
ENSGALG00000046032	CD83	28.3384	-1.30937	0.000912891
ENSGALG00000031372	GOLGA7B	40.7393	1.01711	0.000941439
ENSGALG00000010806	RIN3	44.1424	-1.01878	0.000971983
ENSGALG00000046192		43.4689	1.22816	0.000994654
ENSGALG00000015708	FGFR3	19.9077	1.45388	0.00147353
ENSGALG00000009880	INPP4B	35.4375	-1.04974	0.00150721
ENSGALG00000026005	DIO2	38.1448	-1.07555	0.00152145
ENSGALG00000030940	BLB2	15.6677	1.66951	0.00152207
ENSGALG00000017681	POLR3K	29.1009	1.29966	0.00155986
ENSGALG00000017184	MMP7	22.333	-1.33372	0.00171504
ENSGALG00000019231	CD200R1	24.3747	-1.34067	0.00172167
ENSGALG00000016661	BLK	6.94774	-2.81788	0.00194969
ENSGALG00000010269	KCNAB1	21.4767	1.382	0.0021065
ENSGALG00000031306	BHLHA15	44.2425	1.00684	0.00216158
ENSGALG00000016687	P2RY8	12.305	-1.87329	0.00221466
ENSGALG00000011177		29.2785	-1.1769	0.0022277
ENSGALG00000017302	SLCO2B1	8.91219	-2.24066	0.00253122
ENSGALG00000017103	WASF3	2.70573	-4.79452	0.00253869
ENSGALG00000036286		34.3052	-1.05921	0.00271081
ENSGALG00000021569	C1QA	7.35311	-2.54799	0.00272588
ENSGALG00000014277	RHOH	18.2315	-1.46894	0.00275322
ENSGALG00000050750	NRN1L	8.63835	2.18203	0.00289358
ENSGALG00000021025		19.4118	1.41189	0.0030214
ENSGALG00000052952		33.8559	-1.06428	0.00315738
ENSGALG00000040926	SAMSN1	12.4364	-1.79641	0.00345381
ENSGALG00000047283		15.826	-1.54338	0.00345654
ENSGALG00000027765		7.69509	-2.41319	0.00371502
ENSGALG00000006562	MCF2	29.2744	-1.05168	0.00376203
ENSGALG00000015166	GCNT1	2.47258	-4.67287	0.00389531
ENSGALG00000053425		16.2251	1.5014	0.00412113
ENSGALG00000004367	AWAT1	25.6931	1.14191	0.00417049
ENSGALG00000047713	QPRT	27.4261	1.18175	0.0042199
ENSGALG00000036942	KCNA3	3.5929	-4.18186	0.0043429
ENSGALG00000006527	CRTAM	3.58262	-4.17846	0.00437636
ENSGALG00000045596		10.8383	-2.02462	0.00447347
ENSGALG00000046729		21.769	1.21674	0.00465061
ENSGALG00000016969		7.80755	-2.18628	0.00494503
ENSGALG00000036547		12.4981	-1.71934	0.00497614
ENSGALG00000007001	TLR4	12.5409	-1.69344	0.00505475
ENSGALG00000046958		6.7492	2.38977	0.00511111
ENSGALG00000014128	A4GALT	12.9016	-1.61306	0.00531157
ENSGALG00000044241		12.488	-1.72924	0.00543652
ENSGALG00000008346	CASP18	15.88	-1.41407	0.00550875
ENSGALG00000016852	TNFSF13B	7.26115	-2.3296	0.0055707
ENSGALG00000005995	SLC13A5	5.06249	2.82447	0.00583925
ENSGALG00000047794		9.94613	1.83399	0.0058396
ENSGALG00000028539	TRAPPC3L	2.18597	-4.4922	0.00598968
ENSGALG00000016761	LYG2	17.3965	1.30096	0.00609863
ENSGALG00000038771	TECRL	4.15567	3.60202	0.00618738
ENSGALG00000035935		25.8994	1.10014	0.00621428
ENSGALG00000014999	MAP1B	140.477	-1.06522	0.00629617
ENSGALG00000037769	NEBL	3.49903	-4.12567	0.00631444
ENSGALG00000016881	GPR183	4.93407	-3.04884	0.00658759
ENSGALG00000004127		8.6922	-2.02715	0.00663566
ENSGALG00000003433	DPEP2	4.92538	-3.08841	0.00676065
ENSGALG00000041437	FAM155B	5.59871	2.6343	0.00681703
ENSGALG00000010029	BEST3	15.0742	1.36303	0.00691233
ENSGALG00000001620		17.6694	1.32861	0.00692434
ENSGALG00000005400	CACNA2D3	20.9649	1.21522	0.0069349
ENSGALG00000001933	CORO2A	16.7933	-1.54616	0.00695326
ENSGALG00000004614	NPL	11.536	-1.64082	0.00721905
ENSGALG00000042784	TPPP	23.5732	-1.16087	0.00748273
ENSGALG00000039887		6.43435	2.27793	0.00756055
ENSGALG00000031301	TULP1	8.53241	-1.99284	0.00757502
ENSGALG00000012801	LY86	5.85937	-2.5281	0.00759275
ENSGALG00000005404	LRTM1	13.8527	1.65526	0.00792193
ENSGALG00000053836	SIPA1	10.4654	1.66906	0.0085244
ENSGALG00000035194	ARHGAP25	5.74238	-2.4673	0.00864398
ENSGALG00000013548	GZMA	17.8603	1.36637	0.00885257
ENSGALG00000015062		21.5526	-1.13283	0.00947331
ENSGALG00000010793	SLC24A4	13.3252	-1.52419	0.00975588
ENSGALG00000039432	P2RY13	8.78256	-1.84976	0.0101467
ENSGALG00000015374	RBP4	8.87834	-1.86254	0.0114606
ENSGALG00000000521	SPIRE2	7.79375	2.00887	0.011896
ENSGALG00000045940		1.86813	-4.26642	0.0120792
ENSGALG00000010156	DOCK8	9.37196	-1.83671	0.0121897
ENSGALG00000050815		11.5286	1.51094	0.0127893
ENSGALG00000000277	GnRH-I	9.10878	1.67251	0.0133443
ENSGALG00000026736	OGN	10.8531	-1.53686	0.0142059
ENSGALG00000036390	PPP1R17	7.21992	-2.034	0.0143416
ENSGALG00000054023		6.91918	1.96115	0.0144942
ENSGALG00000010139	SSTR1	16.0907	1.26853	0.0149255
ENSGALG00000021079	RGS19	5.06039	-2.65922	0.0153307
ENSGALG00000008722	MCOLN2	7.79196	-1.81105	0.0161122
ENSGALG00000044226		11.6427	-1.47333	0.0163176
ENSGALG00000043833	OLAH	3.65777	-3.19244	0.0170492
ENSGALG00000051068		2.63936	-3.71471	0.0171467
ENSGALG00000031274	SLC4A8	23.3893	-1.00666	0.0173755
ENSGALG00000002383	CD72AG	4.77127	-2.50634	0.0176263
ENSGALG00000014202	GABRA4	3.34508	3.2496	0.0180261
ENSGALG00000002615	DEF6	22.6391	-1.05139	0.0188317
ENSGALG00000035505	AOAH	8.57973	-1.65746	0.019512
ENSGALG00000035854		4.15636	-2.76525	0.0199446
ENSGALG00000053876		1.61194	4.21694	0.0202491
ENSGALG00000053734		2.51664	-3.62781	0.0205217
ENSGALG00000006453	TF	3.92869	-2.71456	0.0214206
ENSGALG00000050155	CLCA2	8.96841	1.61354	0.0216858
ENSGALG00000007713	CD300LG	8.51028	-1.60898	0.0220553
ENSGALG00000002080	DOCK2	4.47174	-2.4158	0.0226091
ENSGALG00000002637	RBP7	10.9946	-1.4164	0.0227502
ENSGALG00000049551		3.4907	-3.14718	0.0230861
ENSGALG00000016221	EFHC2	4.56596	-2.53104	0.0232716
ENSGALG00000042105	PLCB2	5.87595	-2.17307	0.0241412
ENSGALG00000029354	GMIP	11.3472	-1.39358	0.0250216
ENSGALG00000029857		4.47838	-2.38672	0.0254052
ENSGALG00000047196		12.6974	-1.28176	0.0256731
ENSGALG00000029940	IL1B	10.5622	1.44979	0.0259034
ENSGALG00000013218	C3AR1	6.63867	-1.91295	0.0261873
ENSGALG00000049236	PEBP4	1.54771	-3.99666	0.0262522
ENSGALG00000017327	P2RY6	1.59621	-4.0324	0.0269332
ENSGALG00000012055		9.89006	-1.44378	0.0269563
ENSGALG00000035113	DEXI	9.64986	-1.59058	0.0271763
ENSGALG00000052971		11.7458	1.27171	0.0274405
ENSGALG00000011961	TNIP3	8.30374	-1.67295	0.02811
ENSGALG00000032820		1.56754	-4.01134	0.0282094
ENSGALG00000005462	ZP4	1.42894	4.04404	0.0282865
ENSGALG00000048646		3.17399	-3.00733	0.0283522
ENSGALG00000038405	CASR	3.47736	2.66517	0.0283715
ENSGALG00000005007		1.44054	4.05302	0.0284236
ENSGALG00000006220	KCNC1	13.1952	1.22741	0.0284306
ENSGALG00000016570		5.90083	-1.94299	0.0284532
ENSGALG00000013869	IL20RA	2.39868	-3.55765	0.0287068
ENSGALG00000049288		6.62635	1.70004	0.0291443
ENSGALG00000010927	MEPE	4.26653	-2.33971	0.0293586
ENSGALG00000041909		9.27105	1.43432	0.0300497
ENSGALG00000006776	KLHDC8B	10.707	1.38743	0.0309081
ENSGALG00000049677		6.35974	1.79771	0.0309843
ENSGALG00000042452	DPP4	12.2974	-1.25687	0.0312912
ENSGALG00000001824		20.5293	1.11008	0.0314542
ENSGALG00000053543		7.26212	1.71435	0.0324434
ENSGALG00000007226	OSTN	11.5208	-1.30883	0.0324599
ENSGALG00000012783	MYBPC1	12.1774	-1.24775	0.0325201
ENSGALG00000044362	PP2D1	7.53079	-1.86016	0.03275
ENSGALG00000003751		8.15627	-1.52457	0.0328027
ENSGALG00000010673	SLC1A7	6.74412	-1.69616	0.0332521
ENSGALG00000002266	OGDHL	7.00056	1.60867	0.0332637
ENSGALG00000006717		17.4914	-1.03889	0.0345401
ENSGALG00000030836	PSD2	2.23721	-3.43265	0.0347758
ENSGALG00000004398	CARD11	13.5952	-1.16077	0.034817
ENSGALG00000039170	LHFPL5	11.5768	1.35454	0.0351952
ENSGALG00000014267	RBM47	2.21553	-3.42081	0.0353582
ENSGALG00000023472		15.8597	1.05135	0.0357306
ENSGALG00000049660		3.01985	-2.92605	0.0358593
ENSGALG00000053792		2.99409	-2.96394	0.0361854
ENSGALG00000006522	HCK	1.39614	-3.84731	0.0371435
ENSGALG00000013753	DOK6	12.943	-1.14197	0.0376969
ENSGALG00000001181	KCNJ5	15.8837	1.05691	0.0378273
ENSGALG00000047574		14.8597	1.1322	0.0379121
ENSGALG00000030034	G6PC1	3.70287	-2.57156	0.0379715
ENSGALG00000053667		1.40127	-3.85152	0.0381929
ENSGALG00000008741	PROKR1	6.7436	-1.68872	0.0383637
ENSGALG00000036097	CDH18	10.6901	-1.29848	0.0388645
ENSGALG00000016722		2.17711	-3.40566	0.0400482
ENSGALG00000028357		1.38915	-3.84147	0.0409314
ENSGALG00000030712	COL2A1	3.04994	-2.92409	0.0412871
ENSGALG00000003285	CDHR2	8.55273	1.40885	0.0416866
ENSGALG00000025938	KIAA0513	13.7911	-1.10059	0.0422969
ENSGALG00000030886	PTGDS	11.0163	1.31073	0.0423329
ENSGALG00000046261		15.6799	1.02529	0.0426919
ENSGALG00000044739		4.46731	-2.03055	0.0435278
ENSGALG00000043764	KCNS2	6.37164	1.60788	0.0435471
ENSGALG00000015216	SYK	2.07845	-3.32309	0.0435741
ENSGALG00000008306	FGL2	4.76314	-2.11542	0.0437399
ENSGALG00000007417	ODAD2	2.86827	-2.84097	0.0437458
ENSGALG00000029532	CXCL13L3	2.05915	-3.32311	0.0439483
ENSGALG00000031872	AGMAT	14.7207	1.09587	0.0445684
ENSGALG00000041822	FGF22	11.6337	1.154	0.0446802
ENSGALG00000039728	SHOX2	1.88851	3.37335	0.045318
ENSGALG00000017398		7.73516	-1.42695	0.0466778
ENSGALG00000054937		12.3032	-1.11959	0.0468781
ENSGALG00000000892	IL10	6.83902	1.56747	0.0474866
ENSGALG00000054032		2.81313	-2.86872	0.0476682
ENSGALG00000012190	TMEM163	3.68395	2.30055	0.0489436
ENSGALG00000019061	MMP1	3.91451	-2.23845	0.0495357
ENSGALG00000037167	HIST1H103	10.4411	1.22756	0.049675
ENSGALG00000046757		1.42552	-3.87189	0.0497308
ENSGALG00000001882	TNFRSF18	7.6872	-1.42827	0.0497904
