# Supplementary material for: Transcriptomic Analysis of MSTN Knockout in the Early Differentiation of Chicken Fetal Myoblasts
Source: Genes (Basel). 2021 Dec 26;13(1):58. doi: 10.3390/genes13010058 (PMC8774668; doi:10.3390/genes13010058)
Supplement: Supplementary file 1 [file genes-13-00058-s001.zip › Table S3.xlsx]

## Sheet: bp
Table S3: GO enrichment terms of DEGs in the CFM_KO vs. CFM_WT groups.
Category	Term	Count	%	PValue	Genes	List Total	Pop Hits	Pop Total	Fold Enrichment	Bonferroni	Benjamini	FDR
GOTERM_BP_ALL	GO:0002376~immune system process	68	33.0097	1.07203e-12	RET, CDKN1A, CSF3, SPI1, CD83, DOCK8, CD80, SLC7A11, TNFSF13B, PSTPIP1, RGS1, C3AR1, VSIG4, CCR2, IL10, IL11, SYK, ITGA4, MMP1, TNFRSF18, CYBB, RHOH, TNFRSF1B, HCK, RBP4, CD200R1, COL2A1, IL1B, HCLS1, CD48, TLR7, LCP2, LCP1, DOCK2, TLR4, CARD11, ZP4, BLK, CFD, C1QB, CSF1R, C1QA, RBM47, GCNT1, PTAFR, IL2RG, SAMSN1, FYB, FSTL3, DPP4, GPNMB, INPP5D, CD300LG, ACE, WNT3A, GZMA, CRTAM, LY86, NFATC2, AS…	191	2465	16792	2.42528	4.10374e-09	4.10267e-09	3.83895e-09
GOTERM_BP_ALL	GO:0002682~regulation of immune system process	48	23.301	3.96399e-12	BLK, C1QB, CFD, C1QA, CDKN1A, CSF3, CD83, SPI1, CD80, PTAFR, SAMSN1, FYB, FSTL3, TNFSF13B, DPP4, GPNMB, INPP5D, C3AR1, VSIG4, CD300LG, CCR2, IL10, ACE, SYK, ITGA4, WNT3A, TNFRSF18, CRTAM, NFATC2, MARCO, HCK, CD200R1, RBP4, COL2A1, VNN1, GPR183, IL1B, TNIP3, HCLS1, CD48, PTPN6, TLR7, LCP2, DOCK2, TLR4, CARD11, C1QC, ZP4	191	1378	16792	3.06239	1.5174e-08	7.5851e-09	7.09753e-09
GOTERM_BP_ALL	GO:0048583~regulation of response to stimulus	84	40.7767	7.26089e-12	RET, DRAXIN, CSF3, CD80, SIPA1L2, TNFSF13B, PSD2, PLAU, RGS1, MCF2L, C3AR1, VSIG4, CHAC1, CCR2, IL10, IL11, GHSR, SYK, ITGA4, HGF, TNFRSF18, RHOH, GMIP, TNFRSF1B, F3, HCK, DEPDC1B, CD200R1, COL2A1, TNNT1, SFRP5, IL1B, HCLS1, CD48, TLR7, LCP2, DOCK2, PPEF1, TLR4, CARD11, ZP4, BLK, CFD, RGS18, C1QB, KANK1, CSF1R, C1QA, RGS19, LRTM1, SHOX2, PTAFR, IL20RA, AOAH, SAMSN1, FYB, FSTL3, P2RY8, GPNMB, TMEM…	191	3636	16792	2.03107	2.77946e-08	9.26247e-09	8.66708e-09
GOTERM_BP_ALL	GO:0045321~leukocyte activation	34	16.5049	1.54313e-11	CDKN1A, CD83, SPI1, DOCK8, CD80, PTAFR, SAMSN1, TNFSF13B, DPP4, GPNMB, INPP5D, VSIG4, CCR2, IL10, IL11, SYK, ITGA4, WNT3A, CRTAM, RHOH, NFATC2, VNN1, GPR183, IL1B, CD48, PTPN6, TLR7, LCP2, LCP1, DOCK2, TLR4, CARD11, IL18R1, ZP4	191	747	16792	4.00154	5.90707e-08	1.47639e-08	1.38148e-08
GOTERM_BP_ALL	GO:0032943~mononuclear cell proliferation	21	10.1942	2.24231e-11	IL10, CDKN1A, ACE, SYK, WNT3A, DOCK8, CD80, CRTAM, NFATC2, TNFSF13B, GPNMB, IL1B, INPP5D, GPR183, PTPN6, VSIG4, DOCK2, TLR4, CARD11, CCR2, ZP4	191	265	16792	6.96695	8.58359e-08	1.71627e-08	1.60595e-08
GOTERM_BP_ALL	GO:0046649~lymphocyte activation	31	15.0485	3.87453e-11	CDKN1A, CD83, SPI1, DOCK8, CD80, SAMSN1, TNFSF13B, DPP4, GPNMB, INPP5D, VSIG4, CCR2, IL10, IL11, SYK, ITGA4, WNT3A, CRTAM, RHOH, NFATC2, VNN1, GPR183, IL1B, CD48, PTPN6, LCP1, DOCK2, TLR4, CARD11, IL18R1, ZP4	191	643	16792	4.23857	1.48317e-07	2.20369e-08	2.06203e-08
GOTERM_BP_ALL	GO:0002684~positive regulation of immune system process	38	18.4466	4.03078e-11	BLK, C1QB, CFD, C1QA, CDKN1A, CSF3, CD83, CD80, PTAFR, FYB, TNFSF13B, DPP4, INPP5D, C3AR1, VSIG4, CCR2, IL10, SYK, ITGA4, WNT3A, TNFRSF18, CRTAM, NFATC2, MARCO, HCK, RBP4, VNN1, GPR183, IL1B, TNIP3, HCLS1, PTPN6, TLR7, LCP2, TLR4, CARD11, C1QC, ZP4	191	960	16792	3.48002	1.54299e-07	2.20369e-08	2.06203e-08
GOTERM_BP_ALL	GO:0070661~leukocyte proliferation	21	10.1942	6.0709e-11	IL10, CDKN1A, ACE, SYK, WNT3A, DOCK8, CD80, CRTAM, NFATC2, TNFSF13B, GPNMB, IL1B, INPP5D, GPR183, PTPN6, VSIG4, DOCK2, TLR4, CARD11, CCR2, ZP4	191	280	16792	6.59372	2.32394e-07	2.90417e-08	2.71749e-08
GOTERM_BP_ALL	GO:0046651~lymphocyte proliferation	20	9.70874	1.54621e-10	IL10, CDKN1A, SYK, WNT3A, DOCK8, CD80, CRTAM, NFATC2, TNFSF13B, GPNMB, IL1B, INPP5D, GPR183, PTPN6, VSIG4, DOCK2, TLR4, CARD11, CCR2, ZP4	191	263	16792	6.68564	5.9189e-07	6.57484e-08	6.15221e-08
GOTERM_BP_ALL	GO:0007159~leukocyte cell-cell adhesion	26	12.6214	3.20179e-10	CD83, DOCK8, CD80, GCNT1, PTAFR, TNFSF13B, DPP4, GPNMB, VSIG4, CCR2, IL10, SYK, ITGA4, CRTAM, RHOH, ASS1, VNN1, GPR183, IL1B, CD48, PTPN6, LCP1, DOCK2, CARD11, IL18R1, ZP4	191	491	16792	4.65544	1.22564e-06	1.22533e-07	1.14656e-07
GOTERM_BP_ALL	GO:0001775~cell activation	35	16.9903	6.41514e-10	CDKN1A, CD83, SPI1, DOCK8, CD80, PTAFR, SLC7A11, SAMSN1, TNFSF13B, DPP4, GPNMB, INPP5D, VSIG4, CCR2, IL10, IL11, SYK, ITGA4, WNT3A, CRTAM, RHOH, NFATC2, VNN1, GPR183, IL1B, CD48, PTPN6, TLR7, LCP2, LCP1, DOCK2, TLR4, CARD11, IL18R1, ZP4	191	910	16792	3.38139	2.45571e-06	2.23189e-07	2.08842e-07
GOTERM_BP_ALL	GO:0016337~single organismal cell-cell adhesion	31	15.0485	7.00821e-10	RET, CD83, DOCK8, CD80, GCNT1, PTAFR, SLC7A11, FSTL3, TNFSF13B, DPP4, GPNMB, VSIG4, CCR2, IL10, SYK, ITGA4, WNT3A, CRTAM, RHOH, ASS1, VNN1, GPR183, IL1B, CDHR2, CD48, PTPN6, LCP1, DOCK2, CARD11, IL18R1, ZP4	191	725	16792	3.75918	2.68274e-06	2.23503e-07	2.09137e-07
GOTERM_BP_ALL	GO:0006955~immune response	47	22.8155	7.74053e-10	BLK, C1QB, CFD, C1QA, CSF1R, CSF3, CD83, CD80, PTAFR, IL2RG, SAMSN1, FYB, TNFSF13B, PSTPIP1, RGS1, INPP5D, C3AR1, VSIG4, CCR2, IL10, SYK, TNFRSF18, GZMA, CRTAM, LY86, CYBB, NFATC2, TNFRSF1B, ASS1, MARCO, HCK, VNN1, GPR183, IL1B, TNIP3, CD48, PTPN6, TLR7, LCP2, LCP1, DOCK2, POLR3K, TLR4, CARD11, IL18R1, C1QC, ZP4	191	1551	16792	2.66413	2.96307e-06	2.27869e-07	2.13222e-07
GOTERM_BP_ALL	GO:0098602~single organism cell adhesion	32	15.534	9.05878e-10	RET, KANK1, CD83, DOCK8, CD80, GCNT1, PTAFR, SLC7A11, FSTL3, TNFSF13B, DPP4, GPNMB, VSIG4, CCR2, IL10, SYK, ITGA4, WNT3A, CRTAM, RHOH, ASS1, VNN1, GPR183, IL1B, CDHR2, CD48, PTPN6, LCP1, DOCK2, CARD11, IL18R1, ZP4	191	779	16792	3.61145	3.4677e-06	2.32473e-07	2.1753e-07
GOTERM_BP_ALL	GO:0050670~regulation of lymphocyte proliferation	17	8.25243	9.11184e-10	IL10, CDKN1A, SYK, WNT3A, CD80, NFATC2, TNFSF13B, GPNMB, IL1B, INPP5D, GPR183, PTPN6, VSIG4, TLR4, CARD11, CCR2, ZP4	191	198	16792	7.54836	3.488e-06	2.32473e-07	2.1753e-07
GOTERM_BP_ALL	GO:0032944~regulation of mononuclear cell proliferation	17	8.25243	9.78639e-10	IL10, CDKN1A, SYK, WNT3A, CD80, NFATC2, TNFSF13B, GPNMB, IL1B, INPP5D, GPR183, PTPN6, VSIG4, TLR4, CARD11, CCR2, ZP4	191	199	16792	7.51043	3.74622e-06	2.34078e-07	2.19032e-07
GOTERM_BP_ALL	GO:0070663~regulation of leukocyte proliferation	17	8.25243	1.86986e-09	IL10, CDKN1A, SYK, WNT3A, CD80, NFATC2, TNFSF13B, GPNMB, IL1B, INPP5D, GPR183, PTPN6, VSIG4, TLR4, CARD11, CCR2, ZP4	191	208	16792	7.18546	7.15778e-06	4.20938e-07	3.9388e-07
GOTERM_BP_ALL	GO:0050776~regulation of immune response	33	16.0194	1.00651e-08	BLK, C1QB, CFD, C1QA, CD80, PTAFR, SAMSN1, FYB, TNFSF13B, INPP5D, C3AR1, VSIG4, CD300LG, CCR2, IL10, SYK, ITGA4, CRTAM, NFATC2, MARCO, HCK, CD200R1, COL2A1, IL1B, TNIP3, CD48, PTPN6, TLR7, LCP2, TLR4, CARD11, C1QC, ZP4	191	912	16792	3.18118	3.85286e-05	2.13996e-06	2.0024e-06
GOTERM_BP_ALL	GO:0042035~regulation of cytokine biosynthetic process	12	5.82524	1.38641e-08	IL10, GHSR, SYK, IL1B, INPP5D, CD80, PTAFR, CYBB, TLR7, TLR4, CARD11, CCR2	191	98	16792	10.7653	5.30703e-05	2.79252e-06	2.61301e-06
GOTERM_BP_ALL	GO:0002696~positive regulation of leukocyte activation	19	9.2233	1.61243e-08	IL10, CDKN1A, CD83, SYK, WNT3A, CD80, PTAFR, NFATC2, TNFSF13B, DPP4, VNN1, IL1B, INPP5D, GPR183, PTPN6, TLR4, CARD11, CCR2, ZP4	191	311	16792	5.37109	6.17219e-05	3.08538e-06	2.88706e-06
GOTERM_BP_ALL	GO:0042089~cytokine biosynthetic process	12	5.82524	2.34985e-08	IL10, GHSR, SYK, IL1B, INPP5D, CD80, PTAFR, CYBB, TLR7, TLR4, CARD11, CCR2	191	103	16792	10.2427	8.99481e-05	4.28232e-06	4.00705e-06
GOTERM_BP_ALL	GO:0050867~positive regulation of cell activation	19	9.2233	2.5007e-08	IL10, CDKN1A, CD83, SYK, WNT3A, CD80, PTAFR, NFATC2, TNFSF13B, DPP4, VNN1, IL1B, INPP5D, GPR183, PTPN6, TLR4, CARD11, CCR2, ZP4	191	320	16792	5.22003	9.57221e-05	4.35008e-06	4.07045e-06
GOTERM_BP_ALL	GO:0042107~cytokine metabolic process	12	5.82524	2.87827e-08	IL10, GHSR, SYK, IL1B, INPP5D, CD80, PTAFR, CYBB, TLR7, TLR4, CARD11, CCR2	191	105	16792	10.0476	0.000110174	4.78919e-06	4.48134e-06
GOTERM_BP_ALL	GO:0042110~T cell activation	22	10.6796	3.60425e-08	IL10, CD83, SYK, DOCK8, CD80, CRTAM, RHOH, TNFSF13B, DPP4, VNN1, GPNMB, IL1B, GPR183, CD48, PTPN6, LCP1, VSIG4, DOCK2, IL18R1, CARD11, CCR2, ZP4	191	446	16792	4.33668	0.000137961	5.51248e-06	5.15814e-06
GOTERM_BP_ALL	GO:0070489~T cell aggregation	22	10.6796	3.60425e-08	IL10, CD83, SYK, DOCK8, CD80, CRTAM, RHOH, TNFSF13B, DPP4, VNN1, GPNMB, IL1B, GPR183, CD48, PTPN6, LCP1, VSIG4, DOCK2, IL18R1, CARD11, CCR2, ZP4	191	446	16792	4.33668	0.000137961	5.51248e-06	5.15814e-06
GOTERM_BP_ALL	GO:0071593~lymphocyte aggregation	22	10.6796	3.74509e-08	IL10, CD83, SYK, DOCK8, CD80, CRTAM, RHOH, TNFSF13B, DPP4, VNN1, GPNMB, IL1B, GPR183, CD48, PTPN6, LCP1, VSIG4, DOCK2, IL18R1, CARD11, CCR2, ZP4	191	447	16792	4.32697	0.000143352	5.51248e-06	5.15814e-06
GOTERM_BP_ALL	GO:0035556~intracellular signal transduction	61	29.6117	4.14874e-08	RET, CDKN1A, CSF3, PPP1R17, DOCK8, CD80, SIPA1L2, PSD2, MCF2L, CHAC1, CCR2, IL10, IL11, SYK, HGF, TNFRSF18, RHOH, BHLHA15, GMIP, TNFRSF1B, F3, DEPDC1B, SFRP5, IL1B, HCLS1, TLR7, LCP2, LCP1, DOCK2, TLR4, PLCB2, CARD11, ZP4, BLK, KANK1, CSF1R, RGS19, LRTM1, PTAFR, RHOBTB3, IL20RA, IL2RG, CSF2RA, FYB, P2RY8, GPNMB, INPP5D, FGF22, MCF2, NFATC2, CORO2A, MT3, ARHGAP25, VNN1, ARHGAP30, TNIP3, GPR183, PT…	191	2657	16792	2.0184	0.000158801	5.88045e-06	5.50246e-06
GOTERM_BP_ALL	GO:0050896~response to stimulus	132	64.0777	4.39167e-08	CSF3, SPI1, CD83, CD80, RGS1, PLAU, C3AR1, VSIG4, CHAC1, PTGDS, PAQR9, GHSR, CASR, ENTPD1, HGF, RNASE6, CYBB, BHLHA15, INPP4B, RBP4, DEPDC1B, COL4A2, SFRP5, RIN3, PPEF1, ATP6V0D2, CARD11, BLK, CFD, CSF1R, SHOX2, RHOBTB3, IL20RA, DAPP1, SAMSN1, CSF2RA, DPP4, INPP5D, DRD1, CD300LG, FGF22, WNT3A, CRTAM, LY86, NFATC2, CORO2A, MT3, ARHGAP25, MARCO, TF, ARHGAP30, VNN1, GPR183, OGN, OSTN, FGFR3, RET, DR…	191	8329	16792	1.39332	0.000168099	5.99167e-06	5.60653e-06
GOTERM_BP_ALL	GO:0051249~regulation of lymphocyte activation	21	10.1942	4.54033e-08	IL10, CDKN1A, CD83, SYK, WNT3A, CD80, NFATC2, SAMSN1, TNFSF13B, DPP4, VNN1, GPNMB, IL1B, INPP5D, GPR183, PTPN6, VSIG4, TLR4, CARD11, CCR2, ZP4	191	411	16792	4.49207	0.000173789	5.99167e-06	5.60653e-06
GOTERM_BP_ALL	GO:0070486~leukocyte aggregation	22	10.6796	4.88231e-08	IL10, CD83, SYK, DOCK8, CD80, CRTAM, RHOH, TNFSF13B, DPP4, VNN1, GPNMB, IL1B, GPR183, CD48, PTPN6, LCP1, VSIG4, DOCK2, IL18R1, CARD11, CCR2, ZP4	191	454	16792	4.26026	0.000186877	6.2282e-06	5.82785e-06
GOTERM_BP_ALL	GO:0002694~regulation of leukocyte activation	22	10.6796	8.16959e-08	IL10, CDKN1A, CD83, SYK, WNT3A, CD80, PTAFR, NFATC2, SAMSN1, TNFSF13B, DPP4, VNN1, GPNMB, IL1B, INPP5D, GPR183, PTPN6, VSIG4, TLR4, CARD11, CCR2, ZP4	191	468	16792	4.13281	0.000312683	1.00855e-05	9.43719e-06
GOTERM_BP_ALL	GO:0042098~T cell proliferation	14	6.79612	9.16158e-08	IL10, SYK, DOCK8, CD80, CRTAM, TNFSF13B, GPNMB, IL1B, PTPN6, VSIG4, DOCK2, CARD11, CCR2, ZP4	191	174	16792	7.07372	0.000350644	1.09567e-05	1.02524e-05
GOTERM_BP_ALL	GO:0044763~single-organism cellular process	169	82.0388	1.50481e-07	CSF3, SPI1, CD83, CD80, OGDHL, DMP1, ENO2, BEST3, RGS1, PLAU, C3AR1, VSIG4, CHAC1, PTGDS, PAQR9, GHSR, CASR, HGF, GPT2, DIO2, CACNA2D3, CYBB, BHLHA15, INPP4B, RBP4, DEPDC1B, COL4A2, SFRP5, MAP1B, RIN3, PPEF1, ATP6V0D2, CARD11, BLK, CFD, CSF1R, SHOX2, RHOBTB3, IL20RA, DAPP1, SAMSN1, SLC1A7, CSF2RA, DPP4, GOLGA7B, INPP5D, CLCA2, ST8SIA4, DRD1, TPPP, FGF22, ACE, NEBL, WNT3A, CRTAM, LY86, NFATC2, COR…	191	12256	16792	1.21229	0.000575875	1.70656e-05	1.59686e-05
GOTERM_BP_ALL	GO:0022409~positive regulation of cell-cell adhesion	16	7.76699	1.51615e-07	IL10, CD83, SYK, ITGA4, WNT3A, CD80, PTAFR, FSTL3, TNFSF13B, DPP4, VNN1, IL1B, PTPN6, CARD11, CCR2, ZP4	191	248	16792	5.67201	0.000580214	1.70656e-05	1.59686e-05
GOTERM_BP_ALL	GO:0048584~positive regulation of response to stimulus	50	24.2718	1.57348e-07	RET, CSF3, CD80, TNFSF13B, MCF2L, C3AR1, VSIG4, CCR2, IL10, IL11, GHSR, SYK, HGF, TNFRSF18, TNFRSF1B, F3, HCK, DEPDC1B, IL1B, HCLS1, TLR7, LCP2, TLR4, CARD11, ZP4, BLK, CFD, C1QB, KANK1, CSF1R, C1QA, SHOX2, PTAFR, IL20RA, FYB, P2RY8, GPNMB, INPP5D, WNT3A, CRTAM, LY86, NFATC2, MT3, MARCO, TNIP3, GPR183, PTPN6, FGFR3, IL18R1, C1QC	191	2030	16792	2.16542	0.000602146	1.72049e-05	1.60989e-05
GOTERM_BP_ALL	GO:0051251~positive regulation of lymphocyte activation	17	8.25243	1.74642e-07	CDKN1A, CD83, SYK, WNT3A, CD80, NFATC2, TNFSF13B, DPP4, VNN1, IL1B, INPP5D, GPR183, PTPN6, TLR4, CARD11, CCR2, ZP4	191	287	16792	5.20758	0.000668305	1.85654e-05	1.7372e-05
GOTERM_BP_ALL	GO:0044699~single-organism process	178	86.4078	1.8413e-07	CSF3, SPI1, CD83, CD80, OGDHL, DMP1, ENO2, BEST3, RGS1, PLAU, SLCO2B1, C3AR1, VSIG4, CHAC1, PTGDS, PAQR9, GHSR, CASR, ENTPD1, HGF, GPT2, DIO2, CACNA2D3, CYBB, BHLHA15, INPP4B, RBP4, DEPDC1B, COL4A2, SFRP5, MAP1B, RIN3, PPEF1, ATP6V0D2, CARD11, BLK, CFD, CSF1R, SHOX2, RHOBTB3, IL20RA, DAPP1, SAMSN1, SLC1A7, CSF2RA, DPP4, GOLGA7B, INPP5D, CLCA2, ST8SIA4, DRD1, TPPP, CD300LG, FGF22, ACE, NEBL, WNT3A…	191	13377	16792	1.16985	0.0007046	1.9045e-05	1.78208e-05
GOTERM_BP_ALL	GO:0044700~single organism signaling	106	51.4563	1.92749e-07	CSF3, CD83, CD80, RGS1, PLAU, C3AR1, CHAC1, PAQR9, GHSR, CASR, HGF, CACNA2D3, CYBB, BHLHA15, INPP4B, RBP4, DEPDC1B, COL4A2, SFRP5, RIN3, PPEF1, ATP6V0D2, CARD11, BLK, CSF1R, SHOX2, RHOBTB3, IL20RA, DAPP1, CSF2RA, INPP5D, DRD1, FGF22, WNT3A, LY86, NFATC2, CORO2A, MT3, ARHGAP25, MARCO, ARHGAP30, VNN1, GPR183, OGN, OSTN, FGFR3, RET, DRAXIN, CDKN1A, PPP1R17, DOCK8, SIPA1L2, TNFSF13B, PSTPIP1, PSD2, M…	191	6207	16792	1.50139	0.000737571	1.94118e-05	1.81641e-05
GOTERM_BP_ALL	GO:0030888~regulation of B cell proliferation	9	4.36893	2.06989e-07	IL10, CDKN1A, WNT3A, INPP5D, GPR183, NFATC2, TLR4, CARD11, TNFSF13B	191	56	16792	14.1294	0.00079204	1.98146e-05	1.8541e-05
GOTERM_BP_ALL	GO:0050864~regulation of B cell activation	12	5.82524	2.07104e-07	IL10, CDKN1A, SYK, WNT3A, INPP5D, GPR183, NFATC2, PTPN6, TLR4, SAMSN1, CARD11, TNFSF13B	191	127	16792	8.30705	0.000792479	1.98146e-05	1.8541e-05
GOTERM_BP_ALL	GO:0050778~positive regulation of immune response	26	12.6214	2.32742e-07	BLK, C1QB, CFD, C1QA, CD80, PTAFR, FYB, TNFSF13B, INPP5D, C3AR1, VSIG4, CCR2, SYK, CRTAM, NFATC2, MARCO, HCK, IL1B, TNIP3, PTPN6, TLR7, LCP2, TLR4, CARD11, C1QC, ZP4	191	684	16792	3.34185	0.000890539	2.17245e-05	2.0328e-05
GOTERM_BP_ALL	GO:0050865~regulation of cell activation	22	10.6796	2.54828e-07	IL10, CDKN1A, CD83, SYK, WNT3A, CD80, PTAFR, NFATC2, SAMSN1, TNFSF13B, DPP4, VNN1, GPNMB, IL1B, INPP5D, GPR183, PTPN6, VSIG4, TLR4, CARD11, CCR2, ZP4	191	501	16792	3.86059	0.000975006	2.32197e-05	2.17271e-05
GOTERM_BP_ALL	GO:0030155~regulation of cell adhesion	25	12.1359	2.83946e-07	RET, KANK1, CD83, CD80, PTAFR, DMP1, FSTL3, TNFSF13B, DPP4, GPNMB, PLAU, VSIG4, CCR2, IL10, SYK, ITGA4, WNT3A, TNFRSF18, ASS1, VNN1, IL1B, PTPN6, CARD11, SIPA1, ZP4	191	643	16792	3.4182	0.00108635	2.52712e-05	2.36468e-05
GOTERM_BP_ALL	GO:0050671~positive regulation of lymphocyte proliferation	12	5.82524	3.06838e-07	CDKN1A, SYK, WNT3A, IL1B, GPR183, CD80, NFATC2, TLR4, CARD11, TNFSF13B, CCR2, ZP4	191	132	16792	7.99238	0.00117389	2.65783e-05	2.48699e-05
GOTERM_BP_ALL	GO:0023052~signaling	106	51.4563	3.12523e-07	CSF3, CD83, CD80, RGS1, PLAU, C3AR1, CHAC1, PAQR9, GHSR, CASR, HGF, CACNA2D3, CYBB, BHLHA15, INPP4B, RBP4, DEPDC1B, COL4A2, SFRP5, RIN3, PPEF1, ATP6V0D2, CARD11, BLK, CSF1R, SHOX2, RHOBTB3, IL20RA, DAPP1, CSF2RA, INPP5D, DRD1, FGF22, WNT3A, LY86, NFATC2, CORO2A, MT3, ARHGAP25, MARCO, ARHGAP30, VNN1, GPR183, OGN, OSTN, FGFR3, RET, DRAXIN, CDKN1A, PPP1R17, DOCK8, SIPA1L2, TNFSF13B, PSTPIP1, PSD2, M…	191	6260	16792	1.48868	0.00119562	2.65783e-05	2.48699e-05
GOTERM_BP_ALL	GO:0032946~positive regulation of mononuclear cell proliferation	12	5.82524	3.31242e-07	CDKN1A, SYK, WNT3A, IL1B, GPR183, CD80, NFATC2, TLR4, CARD11, TNFSF13B, CCR2, ZP4	191	133	16792	7.93229	0.00126719	2.75579e-05	2.57864e-05
GOTERM_BP_ALL	GO:0007165~signal transduction	100	48.5437	3.51098e-07	CSF3, CD83, CD80, RGS1, PLAU, C3AR1, CHAC1, PAQR9, GHSR, CASR, HGF, CYBB, BHLHA15, INPP4B, DEPDC1B, COL4A2, SFRP5, RIN3, PPEF1, ATP6V0D2, CARD11, BLK, CSF1R, SHOX2, RHOBTB3, IL20RA, DAPP1, CSF2RA, INPP5D, DRD1, FGF22, WNT3A, LY86, NFATC2, CORO2A, MT3, ARHGAP25, MARCO, ARHGAP30, VNN1, GPR183, OGN, OSTN, FGFR3, RET, DRAXIN, CDKN1A, PPP1R17, DOCK8, SIPA1L2, TNFSF13B, PSTPIP1, PSD2, MCF2L, CCR2, IL10…	191	5775	16792	1.52236	0.0013431	2.85196e-05	2.66864e-05
GOTERM_BP_ALL	GO:0007154~cell communication	106	51.4563	3.57706e-07	CSF3, CD83, CD80, RGS1, PLAU, C3AR1, CHAC1, PAQR9, GHSR, CASR, HGF, CYBB, BHLHA15, INPP4B, RBP4, DEPDC1B, COL4A2, SFRP5, RIN3, PPEF1, ATP6V0D2, CARD11, BLK, CSF1R, SHOX2, RHOBTB3, IL20RA, DAPP1, CSF2RA, INPP5D, DRD1, FGF22, WNT3A, LY86, NFATC2, CORO2A, MT3, ARHGAP25, MARCO, ARHGAP30, VNN1, GPR183, OGN, OSTN, FGFR3, RET, DRAXIN, CDKN1A, PPP1R17, DOCK8, SIPA1L2, TNFSF13B, PSTPIP1, PSD2, MAP1LC3C, M…	191	6275	16792	1.48512	0.00136836	2.85196e-05	2.66864e-05
GOTERM_BP_ALL	GO:0045785~positive regulation of cell adhesion	19	9.2233	4.00143e-07	IL10, RET, CD83, SYK, ITGA4, WNT3A, CD80, TNFRSF18, PTAFR, DMP1, FSTL3, TNFSF13B, DPP4, VNN1, IL1B, PTPN6, CARD11, CCR2, ZP4	191	385	16792	4.33872	0.00153057	3.11102e-05	2.91105e-05
GOTERM_BP_ALL	GO:0042108~positive regulation of cytokine biosynthetic process	9	4.36893	4.08897e-07	SYK, IL1B, CD80, PTAFR, CYBB, TLR7, TLR4, CARD11, CCR2	191	61	16792	12.9712	0.00156403	3.11102e-05	2.91105e-05
GOTERM_BP_ALL	GO:0022407~regulation of cell-cell adhesion	19	9.2233	4.14587e-07	IL10, CD83, SYK, ITGA4, WNT3A, CD80, PTAFR, ASS1, FSTL3, TNFSF13B, DPP4, VNN1, GPNMB, IL1B, PTPN6, VSIG4, CARD11, CCR2, ZP4	191	386	16792	4.32748	0.00158578	3.11102e-05	2.91105e-05
GOTERM_BP_ALL	GO:0002521~leukocyte differentiation	21	10.1942	4.51535e-07	IL10, IL11, CSF1R, CSF3, SPI1, CD83, SYK, ITGA4, CD80, RHOH, FSTL3, VNN1, INPP5D, GPR183, HCLS1, PTPN6, DOCK2, TLR4, IL18R1, CARD11, C1QC	191	474	16792	3.89502	0.00172698	3.32312e-05	3.10951e-05
GOTERM_BP_ALL	GO:0018108~peptidyl-tyrosine phosphorylation	18	8.73786	4.82842e-07	BLK, RET, IL11, CSF1R, CSF3, ACE, SYK, WNT3A, HGF, CD80, TNFRSF18, SAMSN1, CSF2RA, HCK, HCLS1, PTPN6, FGFR3, FGF22	191	349	16792	4.53436	0.00184661	3.48648e-05	3.26237e-05
GOTERM_BP_ALL	GO:0070665~positive regulation of leukocyte proliferation	12	5.82524	5.17105e-07	CDKN1A, SYK, WNT3A, IL1B, GPR183, CD80, NFATC2, TLR4, CARD11, TNFSF13B, CCR2, ZP4	191	139	16792	7.58989	0.00197752	3.63844e-05	3.40456e-05
GOTERM_BP_ALL	GO:0018212~peptidyl-tyrosine modification	18	8.73786	5.22901e-07	BLK, RET, IL11, CSF1R, CSF3, ACE, SYK, WNT3A, HGF, CD80, TNFRSF18, SAMSN1, CSF2RA, HCK, HCLS1, PTPN6, FGFR3, FGF22	191	351	16792	4.50852	0.00199966	3.63844e-05	3.40456e-05
GOTERM_BP_ALL	GO:1903037~regulation of leukocyte cell-cell adhesion	17	8.25243	5.61797e-07	IL10, CD83, SYK, ITGA4, CD80, PTAFR, ASS1, TNFSF13B, DPP4, VNN1, GPNMB, IL1B, PTPN6, VSIG4, CARD11, CCR2, ZP4	191	313	16792	4.775	0.00214825	3.83928e-05	3.59249e-05
GOTERM_BP_ALL	GO:0007166~cell surface receptor signaling pathway	58	28.1553	7.06967e-07	RET, DRAXIN, CSF3, TNFSF13B, C3AR1, CHAC1, CCR2, GHSR, GPR34, SYK, ITGA4, HGF, TNFRSF18, CYBB, SSTR1, TNFRSF1B, F3, HCK, DEPDC1B, COL2A1, COL4A2, SFRP5, IL1B, LCP2, TLR4, PLCB2, ATP6V0D2, CARD11, BLK, KANK1, CSF1R, RGS19, HPGD, LRTM1, SHOX2, PTAFR, IL20RA, IL2RG, CSF2RA, FYB, FSTL3, P2RY8, PROKR1, P2RY6, INPP5D, FGF22, CACNG5, P2RY13, WNT3A, LY86, NFATC2, MT3, MARCO, OGN, PTPN6, OSTN, FGFR3, IL18…	191	2669	16792	1.91051	0.00270261	4.62807e-05	4.33058e-05
GOTERM_BP_ALL	GO:0044744~protein targeting to nucleus	16	7.76699	7.13499e-07	IL10, KANK1, CSF3, CDKN1A, RGS19, SYK, WNT3A, MT3, FYB, IL1B, SFRP5, HCLS1, TLR7, DRD1, TLR4, IL18R1	191	280	16792	5.02378	0.00272755	4.62807e-05	4.33058e-05
GOTERM_BP_ALL	GO:0006606~protein import into nucleus	16	7.76699	7.13499e-07	IL10, KANK1, CSF3, CDKN1A, RGS19, SYK, WNT3A, MT3, FYB, IL1B, SFRP5, HCLS1, TLR7, DRD1, TLR4, IL18R1	191	280	16792	5.02378	0.00272755	4.62807e-05	4.33058e-05
GOTERM_BP_ALL	GO:1902593~single-organism nuclear import	16	7.76699	7.47294e-07	IL10, KANK1, CSF3, CDKN1A, RGS19, SYK, WNT3A, MT3, FYB, IL1B, SFRP5, HCLS1, TLR7, DRD1, TLR4, IL18R1	191	281	16792	5.00591	0.00285655	4.76649e-05	4.4601e-05
GOTERM_BP_ALL	GO:0044707~single-multicellular organism process	101	49.0291	7.61479e-07	CSF3, SPI1, CD83, CD80, DMP1, PLAU, SLCO2B1, C3AR1, VSIG4, CHAC1, PTGDS, GHSR, CASR, ENTPD1, HGF, CACNA2D3, CYBB, RBP4, COL4A2, SFRP5, MAP1B, CARD11, CSF1R, SHOX2, IL20RA, DPP4, INPP5D, ST8SIA4, DRD1, ACE, NEBL, WNT3A, CRTAM, NFATC2, MT3, TF, VNN1, GPR183, OGN, OSTN, MKX, FGFR3, RET, DRAXIN, CDKN1A, PPP1R17, KCNC1, DOCK8, SLC7A11, ADAMTS4, ADAMTS2, CCR2, IL10, IL11, MMP7, ITGA4, SYK, MMP1, TNFRSF…	191	5943	16792	1.49412	0.0029107	4.77735e-05	4.47026e-05
GOTERM_BP_ALL	GO:0001816~cytokine production	24	11.6505	7.73965e-07	IL10, GHSR, CSF1R, CD83, SYK, WNT3A, HGF, CD80, PTAFR, CRTAM, CYBB, NFATC2, GPNMB, IL1B, INPP5D, C3AR1, LCP2, TLR7, VSIG4, POLR3K, TLR4, IL18R1, CARD11, CCR2	191	631	16792	3.34388	0.00295835	4.77736e-05	4.47027e-05
GOTERM_BP_ALL	GO:0044765~single-organism transport	68	33.0097	1.11377e-06	CDKN1A, CSF3, KCNC1, SLC7A11, BEST3, TNFSF13B, SLCO2B1, CCR2, IL10, IL11, GHSR, CASR, SYK, HGF, CACNA2D3, CYBB, KCNAB1, BHLHA15, GJD2, HCK, RBP4, SLCO4A1, SFRP5, MAP1B, IL1B, HCLS1, TLR7, LCP2, DOCK2, TLR4, ATP6V0D2, ZP4, BLK, CFD, KANK1, CSF1R, SLC24A4, RGS19, PTAFR, KCNA3, TULP1, SLC1A7, FYB, GOLGA7B, P2RY6, CLCA2, DRD1, SLC13A5, CD300LG, CACNG5, KCNJ5, ACE, WNT3A, GABRA4, CRTAM, LHFPL5, MT3, M…	191	3415	16792	1.7506	0.00425444	6.76572e-05	6.33081e-05
GOTERM_BP_ALL	GO:0050900~leukocyte migration	18	8.73786	1.35287e-06	IL10, RET, SYK, ITGA4, MMP1, DOCK8, TNFRSF18, GCNT1, PTAFR, SLC7A11, HCK, IL1B, INPP5D, GPR183, C3AR1, CD48, PTPN6, CCR2	191	376	16792	4.20876	0.0051654	8.08973e-05	7.56972e-05
GOTERM_BP_ALL	GO:0051170~nuclear import	16	7.76699	1.63089e-06	IL10, KANK1, CSF3, CDKN1A, RGS19, SYK, WNT3A, MT3, FYB, IL1B, SFRP5, HCLS1, TLR7, DRD1, TLR4, IL18R1	191	299	16792	4.70455	0.00622361	9.60218e-05	8.98495e-05
GOTERM_BP_ALL	GO:0001819~positive regulation of cytokine production	18	8.73786	1.92817e-06	IL10, CSF1R, CD83, SYK, WNT3A, HGF, CD80, PTAFR, CRTAM, CYBB, IL1B, C3AR1, TLR7, POLR3K, TLR4, IL18R1, CARD11, CCR2	191	386	16792	4.09972	0.00735386	0.000110989	0.000103855
GOTERM_BP_ALL	GO:1902578~single-organism localization	70	33.9806	1.94311e-06	CDKN1A, CSF3, KCNC1, SLC7A11, BEST3, TNFSF13B, SLCO2B1, CCR2, IL10, IL11, GHSR, CASR, SYK, ITGA4, HGF, CACNA2D3, CYBB, KCNAB1, BHLHA15, GJD2, HCK, RBP4, SLCO4A1, SFRP5, MAP1B, IL1B, HCLS1, TLR7, LCP2, DOCK2, TLR4, ATP6V0D2, ZP4, BLK, CFD, KANK1, CSF1R, SLC24A4, RGS19, PTAFR, KCNA3, TULP1, SLC1A7, FYB, GOLGA7B, P2RY6, CLCA2, DRD1, SLC13A5, CD300LG, CACNG5, KCNJ5, ACE, WNT3A, GABRA4, CRTAM, LHFPL5,…	191	3614	16792	1.70286	0.00741062	0.000110989	0.000103855
GOTERM_BP_ALL	GO:0007155~cell adhesion	42	20.3883	2.1644e-06	RET, KANK1, CD83, DOCK8, CD80, GCNT1, PTAFR, DMP1, SLC7A11, FSTL3, TNFSF13B, DPP4, PSTPIP1, GPNMB, PLAU, CLCA2, VSIG4, CCR2, IL10, ENTPD1, MYBPC1, SYK, ITGA4, WNT3A, TNFRSF18, CRTAM, RHOH, ASS1, HCK, VNN1, GPR183, IL1B, CDHR2, CD48, PTPN6, LCP1, DOCK2, CARD11, SIPA1, IL18R1, CDH18, ZP4	191	1699	16792	2.17333	0.0082511	0.000121811	0.000113981
GOTERM_BP_ALL	GO:0006952~defense response	39	18.932	2.33902e-06	BLK, C1QB, CFD, C1QA, CSF1R, CD83, PTAFR, AOAH, DPP4, PSTPIP1, C3AR1, DRD1, VSIG4, CCR2, IL10, GHSR, SYK, HGF, TNFRSF18, CRTAM, RNASE6, LY86, CYBB, TNFRSF1B, F3, ASS1, MARCO, HCK, VNN1, IL1B, TNIP3, CD48, PTPN6, TLR7, DOCK2, POLR3K, TLR4, CARD11, C1QC	191	1518	16792	2.25872	0.0089138	0.00012937	0.000121054
GOTERM_BP_ALL	GO:0022610~biological adhesion	42	20.3883	2.36631e-06	RET, KANK1, CD83, DOCK8, CD80, GCNT1, PTAFR, DMP1, SLC7A11, FSTL3, TNFSF13B, DPP4, PSTPIP1, GPNMB, PLAU, CLCA2, VSIG4, CCR2, IL10, ENTPD1, MYBPC1, SYK, ITGA4, WNT3A, TNFRSF18, CRTAM, RHOH, ASS1, HCK, VNN1, GPR183, IL1B, CDHR2, CD48, PTPN6, LCP1, DOCK2, CARD11, SIPA1, IL18R1, CDH18, ZP4	191	1705	16792	2.16568	0.00901736	0.00012937	0.000121054
GOTERM_BP_ALL	GO:0001817~regulation of cytokine production	22	10.6796	2.48159e-06	IL10, GHSR, CSF1R, CD83, SYK, WNT3A, HGF, CD80, PTAFR, CRTAM, CYBB, GPNMB, IL1B, INPP5D, C3AR1, TLR7, VSIG4, POLR3K, TLR4, IL18R1, CARD11, CCR2	191	577	16792	3.35209	0.00945456	0.000133761	0.000125163
GOTERM_BP_ALL	GO:0071310~cellular response to organic substance	49	23.7864	3.44422e-06	RET, CSF3, SPI1, CD80, TNFSF13B, CCR2, IL10, PAQR9, GHSR, SYK, ITGA4, HGF, TNFRSF18, CYBB, BHLHA15, SSTR1, TNFRSF1B, F3, HCK, COL2A1, COL4A2, IL1B, HCLS1, TLR4, ATP6V0D2, KANK1, CSF1R, RGS19, HPGD, LRTM1, PTAFR, IL20RA, IL2RG, CSF2RA, FSTL3, P2RY6, TMEM204, DRD1, FGF22, P2RY13, WNT3A, LY86, MT3, ASS1, GCK, TNIP3, PTPN6, FGFR3, IL18R1	191	2186	16792	1.97067	0.013098	0.00018307	0.000171302
GOTERM_BP_ALL	GO:0002252~immune effector process	25	12.1359	3.55203e-06	C1QB, CFD, C1QA, CD80, PTAFR, INPP5D, C3AR1, VSIG4, CCR2, IL10, ACE, SYK, CRTAM, HCK, RBP4, GPR183, IL1B, PTPN6, TLR7, LCP1, DOCK2, POLR3K, TLR4, IL18R1, C1QC	191	742	16792	2.96214	0.0135052	0.000186214	0.000174244
GOTERM_BP_ALL	GO:0042127~regulation of cell proliferation	39	18.932	3.95973e-06	BLK, CSF1R, CDKN1A, CSF3, CD80, SHOX2, PTAFR, TNFSF13B, DPP4, GPNMB, PLAU, INPP5D, VSIG4, PTGDS, CCR2, IL10, IL11, ACE, SYK, WNT3A, HGF, TNFRSF18, NFATC2, SSTR1, TNFRSF1B, F3, HCK, RBP4, GPR183, SFRP5, IL1B, FABP7, OGN, HCLS1, PTPN6, FGFR3, TLR4, CARD11, ZP4	191	1552	16792	2.20924	0.0150436	0.000204782	0.000191619
GOTERM_BP_ALL	GO:0042306~regulation of protein import into nucleus	12	5.82524	4.22061e-06	IL10, KANK1, CSF3, CDKN1A, RGS19, WNT3A, IL1B, SFRP5, HCLS1, TLR7, TLR4, IL18R1	191	172	16792	6.13369	0.0160267	0.000215364	0.00020152
GOTERM_BP_ALL	GO:0030890~positive regulation of B cell proliferation	7	3.39806	4.63739e-06	CDKN1A, WNT3A, GPR183, NFATC2, TLR4, CARD11, TNFSF13B	191	39	16792	15.7798	0.0175953	0.000231941	0.000217032
GOTERM_BP_ALL	GO:0042113~B cell activation	14	6.79612	4.66669e-06	IL10, IL11, CDKN1A, SYK, ITGA4, WNT3A, NFATC2, SAMSN1, TNFSF13B, INPP5D, GPR183, PTPN6, TLR4, CARD11	191	246	16792	5.00336	0.0177055	0.000231941	0.000217032
GOTERM_BP_ALL	GO:1904589~regulation of protein import	12	5.82524	4.98529e-06	IL10, KANK1, CSF3, CDKN1A, RGS19, WNT3A, IL1B, SFRP5, HCLS1, TLR7, TLR4, IL18R1	191	175	16792	6.02854	0.0189028	0.000241502	0.000225979
GOTERM_BP_ALL	GO:0071216~cellular response to biotic stimulus	12	5.82524	4.98529e-06	IL10, HCK, CSF3, SYK, IL1B, TNIP3, CD80, PTAFR, LY86, TNFRSF1B, TLR4, ASS1	191	175	16792	6.02854	0.0189028	0.000241502	0.000225979
GOTERM_BP_ALL	GO:0017038~protein import	16	7.76699	5.23356e-06	IL10, KANK1, CSF3, CDKN1A, RGS19, SYK, WNT3A, MT3, FYB, IL1B, SFRP5, HCLS1, TLR7, DRD1, TLR4, IL18R1	191	329	16792	4.27556	0.0198348	0.000250361	0.000234267
GOTERM_BP_ALL	GO:0042100~B cell proliferation	9	4.36893	5.79005e-06	IL10, CDKN1A, WNT3A, INPP5D, GPR183, NFATC2, TLR4, CARD11, TNFSF13B	191	86	16792	9.20054	0.0219206	0.000273562	0.000255978
GOTERM_BP_ALL	GO:0070887~cellular response to chemical stimulus	55	26.699	6.47084e-06	RET, CSF3, SPI1, KCNC1, CD80, TNFSF13B, C3AR1, CCR2, IL10, PAQR9, GHSR, SYK, ITGA4, HGF, TNFRSF18, CYBB, BHLHA15, SSTR1, TNFRSF1B, F3, HCK, COL2A1, COL4A2, IL1B, HCLS1, TLR4, ATP6V0D2, KANK1, CSF1R, RGS19, HPGD, LRTM1, PTAFR, IL20RA, IL2RG, CSF2RA, FSTL3, P2RY6, TMEM204, DRD1, FGF22, P2RY13, WNT3A, LY86, MT3, ASS1, GCK, TF, VNN1, TNIP3, GPR183, PTPN6, FGFR3, SIPA1, IL18R1	191	2648	16792	1.82605	0.0244662	0.000301999	0.000282587
GOTERM_BP_ALL	GO:0050730~regulation of peptidyl-tyrosine phosphorylation	13	6.31068	6.58132e-06	IL11, CSF1R, CSF3, ACE, SYK, WNT3A, HGF, CD80, TNFRSF18, SAMSN1, HCLS1, PTPN6, FGFR3	191	216	16792	5.29125	0.0248787	0.000303454	0.000283948
GOTERM_BP_ALL	GO:0002274~myeloid leukocyte activation	11	5.33981	6.74328e-06	IL10, SPI1, SYK, PTAFR, RHOH, LCP2, CD48, TLR7, DOCK2, TLR4, CCR2	191	147	16792	6.57877	0.025483	0.000307221	0.000287472
GOTERM_BP_ALL	GO:0098609~cell-cell adhesion	32	15.534	6.91438e-06	RET, CD83, DOCK8, CD80, GCNT1, PTAFR, SLC7A11, FSTL3, TNFSF13B, DPP4, GPNMB, VSIG4, CCR2, IL10, SYK, ITGA4, WNT3A, CRTAM, RHOH, ASS1, VNN1, GPR183, IL1B, CDHR2, CD48, PTPN6, LCP1, DOCK2, CARD11, IL18R1, CDH18, ZP4	191	1164	16792	2.41694	0.0261211	0.00031131	0.000291299
GOTERM_BP_ALL	GO:0009966~regulation of signal transduction	56	27.1845	7.23358e-06	RET, DRAXIN, CSF3, CD80, SIPA1L2, PSD2, PLAU, RGS1, MCF2L, CHAC1, IL10, IL11, GHSR, SYK, HGF, TNFRSF18, RHOH, GMIP, TNFRSF1B, F3, DEPDC1B, COL2A1, SFRP5, IL1B, HCLS1, TLR7, PPEF1, TLR4, CARD11, RGS18, KANK1, CSF1R, RGS19, LRTM1, SHOX2, IL20RA, FSTL3, P2RY8, GPNMB, TMEM204, INPP5D, FGF22, CACNG5, WNT3A, MCF2, LY86, MT3, ARHGAP25, VNN1, ARHGAP30, TNIP3, GPR183, PTPN6, FGFR3, SIPA1, IL18R1	191	2728	16792	1.80473	0.0273104	0.00031931	0.000298785
GOTERM_BP_ALL	GO:1903039~positive regulation of leukocyte cell-cell adhesion	13	6.31068	7.25895e-06	CD83, SYK, ITGA4, CD80, PTAFR, TNFSF13B, DPP4, VNN1, IL1B, PTPN6, CARD11, CCR2, ZP4	191	218	16792	5.24271	0.0274048	0.00031931	0.000298785
GOTERM_BP_ALL	GO:0071222~cellular response to lipopolysaccharide	11	5.33981	7.59188e-06	IL10, HCK, CSF3, IL1B, TNIP3, CD80, PTAFR, LY86, TNFRSF1B, TLR4, ASS1	191	149	16792	6.49046	0.0286436	0.00033016	0.000308938
GOTERM_BP_ALL	GO:0010646~regulation of cell communication	60	29.1262	7.86663e-06	RET, DRAXIN, CSF3, CD80, SIPA1L2, PSD2, PLAU, RGS1, MCF2L, CHAC1, IL10, IL11, GHSR, SYK, HGF, TNFRSF18, RHOH, GMIP, TNFRSF1B, F3, RBP4, DEPDC1B, COL2A1, SFRP5, IL1B, HCLS1, TLR7, PPEF1, TLR4, CARD11, BLK, RGS18, KANK1, CSF1R, RGS19, LRTM1, SHOX2, IL20RA, FSTL3, P2RY8, GPNMB, TMEM204, INPP5D, DRD1, FGF22, CACNG5, WNT3A, MCF2, LY86, MT3, ARHGAP25, GCK, VNN1, ARHGAP30, TNIP3, GPR183, PTPN6, FGFR3, S…	191	3020	16792	1.74668	0.0296647	0.000336673	0.000315032
GOTERM_BP_ALL	GO:0048534~hematopoietic or lymphoid organ development	25	12.1359	7.91758e-06	RET, CSF1R, CSF3, RBM47, CD83, SPI1, CD80, FSTL3, INPP5D, IL10, IL11, ACE, SYK, ITGA4, WNT3A, RHOH, VNN1, GPR183, HCLS1, PTPN6, DOCK2, TLR4, CARD11, IL18R1, C1QC	191	778	16792	2.82507	0.0298539	0.000336673	0.000315032
GOTERM_BP_ALL	GO:0050871~positive regulation of B cell activation	9	4.36893	8.13915e-06	CDKN1A, SYK, WNT3A, INPP5D, GPR183, NFATC2, TLR4, CARD11, TNFSF13B	191	90	16792	8.79162	0.0306764	0.000342292	0.000320289
GOTERM_BP_ALL	GO:0042129~regulation of T cell proliferation	11	5.33981	8.55483e-06	IL10, SYK, GPNMB, IL1B, CD80, PTPN6, VSIG4, CARD11, TNFSF13B, CCR2, ZP4	191	151	16792	6.40449	0.0322176	0.000355862	0.000332988
GOTERM_BP_ALL	GO:0010033~response to organic substance	57	27.6699	9.33761e-06	RET, CDKN1A, CSF3, SPI1, CD83, KCNC1, CD80, SLC7A11, TNFSF13B, CHAC1, PTGDS, CCR2, IL10, PAQR9, GHSR, SYK, ITGA4, HGF, TNFRSF18, CYBB, BHLHA15, SSTR1, TNFRSF1B, F3, HCK, RBP4, COL2A1, COL4A2, IL1B, HCLS1, TLR4, ATP6V0D2, KANK1, CSF1R, RGS19, HPGD, LRTM1, GCNT1, PTAFR, IL20RA, IL2RG, CSF2RA, FSTL3, P2RY6, TMEM204, DRD1, FGF22, P2RY13, WNT3A, LY86, MT3, ASS1, GCK, TNIP3, PTPN6, FGFR3, IL18R1	191	2822	16792	1.77577	0.0351132	0.000384248	0.000359548
GOTERM_BP_ALL	GO:0032879~regulation of localization	52	25.2427	9.4514e-06	RET, CDKN1A, CSF3, KCNC1, BEST3, PLAU, C3AR1, CCR2, IL10, IL11, GHSR, MYBPC1, SYK, ITGA4, HGF, TNFRSF18, CACNA2D3, CYBB, KCNAB1, F3, HCK, RBP4, SFRP5, MAP1B, IL1B, HCLS1, TLR7, LCP1, DOCK2, TLR4, BLK, KANK1, CSF1R, RGS19, PTAFR, KCNA3, TULP1, P2RY6, GPNMB, DRD1, CACNG5, KCNJ5, ACE, WNT3A, CRTAM, GCK, TF, KCNS2, GPR183, PTPN6, OSTN, IL18R1	191	2473	16792	1.84862	0.0355335	0.000384793	0.000360058
GOTERM_BP_ALL	GO:0016477~cell migration	32	15.534	9.72032e-06	RET, KANK1, CSF1R, DOCK8, GCNT1, PTAFR, SLC7A11, DPP4, PSTPIP1, P2RY6, GPNMB, PLAU, INPP5D, C3AR1, DRD1, CCR2, IL10, ACE, SYK, ITGA4, MMP1, HGF, TNFRSF18, NFATC2, F3, HCK, DEPDC1B, GPR183, IL1B, CD48, PTPN6, LCP1	191	1184	16792	2.37611	0.0365258	0.000391575	0.000366405
GOTERM_BP_ALL	GO:0071219~cellular response to molecule of bacterial origin	11	5.33981	1.07719e-05	IL10, HCK, CSF3, IL1B, TNIP3, CD80, PTAFR, LY86, TNFRSF1B, TLR4, ASS1	191	155	16792	6.23922	0.0403965	0.000425334	0.000397994
GOTERM_BP_ALL	GO:0030097~hemopoiesis	24	11.6505	1.07806e-05	IL10, IL11, CSF1R, CSF3, RBM47, SPI1, ACE, CD83, SYK, ITGA4, WNT3A, CD80, RHOH, FSTL3, VNN1, INPP5D, GPR183, HCLS1, PTPN6, DOCK2, TLR4, IL18R1, CARD11, C1QC	191	739	16792	2.8552	0.0404285	0.000425334	0.000397994
GOTERM_BP_ALL	GO:0006954~inflammatory response	22	10.6796	1.13721e-05	IL10, GHSR, CSF1R, SYK, HGF, TNFRSF18, PTAFR, LY86, CYBB, AOAH, TNFRSF1B, F3, ASS1, HCK, PSTPIP1, VNN1, IL1B, TNIP3, C3AR1, TLR7, TLR4, CCR2	191	637	16792	3.03635	0.0425988	0.000444093	0.000415547
GOTERM_BP_ALL	GO:0030098~lymphocyte differentiation	15	7.28155	1.21298e-05	IL10, IL11, SPI1, CD83, SYK, ITGA4, CD80, RHOH, VNN1, INPP5D, GPR183, PTPN6, DOCK2, IL18R1, CARD11	191	310	16792	4.25401	0.0453716	0.000468896	0.000438756
GOTERM_BP_ALL	GO:0023051~regulation of signaling	60	29.1262	1.31903e-05	RET, DRAXIN, CSF3, CD80, SIPA1L2, PSD2, PLAU, RGS1, MCF2L, CHAC1, IL10, IL11, GHSR, SYK, HGF, TNFRSF18, RHOH, GMIP, TNFRSF1B, F3, RBP4, DEPDC1B, COL2A1, SFRP5, IL1B, HCLS1, TLR7, PPEF1, TLR4, CARD11, BLK, RGS18, KANK1, CSF1R, RGS19, LRTM1, SHOX2, IL20RA, FSTL3, P2RY8, GPNMB, TMEM204, INPP5D, DRD1, FGF22, CACNG5, WNT3A, MCF2, LY86, MT3, ARHGAP25, GCK, VNN1, ARHGAP30, TNIP3, GPR183, PTPN6, FGFR3, S…	191	3070	16792	1.71823	0.0492391	0.000504791	0.000472343
GOTERM_BP_ALL	GO:0051179~localization	96	46.6019	1.33671e-05	RET, CDKN1A, CSF3, KCNC1, DOCK8, SLC7A11, BEST3, TNFSF13B, PSTPIP1, PLAU, SLCO2B1, C3AR1, PTGDS, CCR2, IL10, IL11, GHSR, CASR, MYBPC1, SYK, ITGA4, MMP1, HGF, TNFRSF18, CACNA2D3, CYBB, KCNAB1, BHLHA15, F3, GJD2, RBP7, HCK, RBP4, DEPDC1B, SLCO4A1, SFRP5, MAP1B, IL1B, HCLS1, RIN3, CD48, TLR7, LCP2, LCP1, DOCK2, TLR4, ATP6V0D2, ZP4, BLK, CFD, TRAPPC3L, KANK1, CSF1R, SLC24A4, RGS19, GCNT1, PTAFR, KCNA…	191	5872	16792	1.43732	0.0498825	0.000506495	0.000473937
GOTERM_BP_ALL	GO:0006810~transport	81	39.3204	1.37017e-05	CDKN1A, CSF3, KCNC1, SLC7A11, BEST3, TNFSF13B, PSTPIP1, SLCO2B1, PTGDS, CCR2, IL10, IL11, GHSR, CASR, MYBPC1, SYK, ITGA4, HGF, CACNA2D3, CYBB, KCNAB1, BHLHA15, GJD2, RBP7, HCK, RBP4, SLCO4A1, SFRP5, MAP1B, IL1B, HCLS1, RIN3, TLR7, LCP2, LCP1, DOCK2, TLR4, ATP6V0D2, ZP4, BLK, CFD, TRAPPC3L, KANK1, CSF1R, SLC24A4, RGS19, PTAFR, KCNA3, RHOBTB3, TULP1, SLC1A7, FYB, GOLGA7B, P2RY6, SEC14L5, CLCA2, DRD…	191	4663	16792	1.52717	0.0510986	0.000514081	0.000481036
GOTERM_BP_ALL	GO:0035589~G-protein coupled purinergic nucleotide receptor signaling pathway	5	2.42718	1.45474e-05	P2RY8, P2RY13, P2RY6, GPR34, PTAFR	191	14	16792	31.3987	0.0541658	0.000540514	0.00050577
GOTERM_BP_ALL	GO:0051239~regulation of multicellular organismal process	54	26.2136	1.58341e-05	RET, DRAXIN, CSF3, SPI1, CD83, CD80, DMP1, PLAU, C3AR1, VSIG4, PTGDS, CCR2, IL10, GHSR, SYK, HGF, CACNA2D3, CYBB, MEPE, F3, RBP4, COL4A2, TNNT1, SFRP5, MAP1B, IL1B, HCLS1, TLR7, TLR4, CARD11, KANK1, CSF1R, LRTM1, SHOX2, PTAFR, IL20RA, FSTL3, GPNMB, INPP5D, WASF3, CACNG5, KCNJ5, ACE, WNT3A, CRTAM, MT3, VNN1, GPR183, OGN, PTPN6, OSTN, POLR3K, IL18R1, C1QC	191	2659	16792	1.78544	0.0588129	0.000582664	0.00054521
GOTERM_BP_ALL	GO:0048731~system development	76	36.8932	1.6075e-05	RET, DRAXIN, CDKN1A, CSF3, PPP1R17, SPI1, CD83, KCNC1, CD80, DMP1, SLC7A11, ADAMTS4, ADAMTS2, SLCO2B1, C3AR1, CHAC1, CCR2, IL10, IL11, GHSR, SYK, ITGA4, HGF, CYBB, RHOH, MEPE, KCNAB1, SSTR1, F3, RBP4, COL2A1, NRN1L, COL4A2, SFRP5, MAP1B, IL1B, HCLS1, LCP1, DOCK2, TLR4, CARD11, C1QB, KANK1, CSF1R, SLC24A4, RBM47, HPGD, LRTM1, SHOX2, GCNT1, TULP1, FSTL3, GPNMB, TMEM204, INPP5D, ST8SIA4, DRD1, WASF3…	191	4291	16792	1.55713	0.0596806	0.00058498	0.000547377
GOTERM_BP_ALL	GO:1902531~regulation of intracellular signal transduction	40	19.4175	1.62027e-05	RET, KANK1, CSF1R, CSF3, CD80, LRTM1, IL20RA, SIPA1L2, P2RY8, PSD2, GPNMB, MCF2L, FGF22, IL10, IL11, SYK, MCF2, HGF, TNFRSF18, RHOH, GMIP, TNFRSF1B, ARHGAP25, MT3, F3, DEPDC1B, ARHGAP30, VNN1, GPR183, SFRP5, IL1B, TNIP3, HCLS1, PTPN6, TLR7, FGFR3, TLR4, CARD11, SIPA1, IL18R1	191	1714	16792	2.05172	0.0601402	0.00058498	0.000547377
GOTERM_BP_ALL	GO:0034504~protein localization to nucleus	16	7.76699	1.68903e-05	IL10, KANK1, CSF3, CDKN1A, RGS19, SYK, WNT3A, MT3, FYB, IL1B, SFRP5, HCLS1, TLR7, DRD1, TLR4, IL18R1	191	363	16792	3.8751	0.0626106	0.000604103	0.000565271
GOTERM_BP_ALL	GO:0050731~positive regulation of peptidyl-tyrosine phosphorylation	11	5.33981	1.76443e-05	IL11, CSF1R, CSF3, ACE, SYK, WNT3A, TNFRSF18, HGF, CD80, HCLS1, FGFR3	191	164	16792	5.89682	0.0653124	0.000625229	0.000585039
GOTERM_BP_ALL	GO:0040011~locomotion	37	17.9612	1.79675e-05	RET, KANK1, CSF1R, DRAXIN, DOCK8, GCNT1, PTAFR, SLC7A11, DPP4, PSTPIP1, P2RY6, GPNMB, PLAU, INPP5D, C3AR1, DRD1, CCR2, IL10, ACE, SYK, ITGA4, MMP1, WNT3A, HGF, TNFRSF18, NFATC2, F3, KLF7, HCK, DEPDC1B, GPR183, IL1B, OGN, CD48, PTPN6, LCP1, DOCK2	191	1530	16792	2.12608	0.0664682	0.000630841	0.00059029
GOTERM_BP_ALL	GO:0002520~immune system development	25	12.1359	1.924e-05	RET, CSF1R, CSF3, RBM47, CD83, SPI1, CD80, FSTL3, INPP5D, IL10, IL11, ACE, SYK, ITGA4, WNT3A, RHOH, VNN1, GPR183, HCLS1, PTPN6, DOCK2, TLR4, CARD11, IL18R1, C1QC	191	821	16792	2.67711	0.0710044	0.000669376	0.000626348
GOTERM_BP_ALL	GO:0006928~movement of cell or subcellular component	41	19.9029	2.00188e-05	RET, KANK1, CSF1R, DRAXIN, DOCK8, GCNT1, PTAFR, SLC7A11, DPP4, PSTPIP1, P2RY6, GPNMB, PLAU, INPP5D, C3AR1, DRD1, CCR2, IL10, KCNJ5, MYBPC1, ACE, SYK, ITGA4, MMP1, WNT3A, HGF, TNFRSF18, NFATC2, F3, KLF7, HCK, DEPDC1B, VNN1, TNNT1, GPR183, IL1B, MAP1B, OGN, CD48, PTPN6, LCP1	191	1795	16792	2.00811	0.0737702	0.000690199	0.000645833
GOTERM_BP_ALL	GO:0051049~regulation of transport	41	19.9029	2.02792e-05	BLK, KANK1, CSF1R, CDKN1A, CSF3, RGS19, KCNC1, PTAFR, KCNA3, TULP1, BEST3, DRD1, CCR2, CACNG5, IL10, IL11, GHSR, KCNJ5, MYBPC1, SYK, WNT3A, CRTAM, CACNA2D3, CYBB, KCNAB1, GCK, HCK, TF, RBP4, KCNS2, SFRP5, IL1B, MAP1B, HCLS1, PTPN6, TLR7, OSTN, LCP1, DOCK2, TLR4, IL18R1	191	1796	16792	2.007	0.074693	0.000692934	0.000648392
GOTERM_BP_ALL	GO:0046822~regulation of nucleocytoplasmic transport	12	5.82524	3.30288e-05	IL10, KANK1, CSF3, CDKN1A, RGS19, WNT3A, IL1B, SFRP5, HCLS1, TLR7, TLR4, IL18R1	191	214	16792	4.92988	0.11877	0.00110947	0.00103816
GOTERM_BP_ALL	GO:0008284~positive regulation of cell proliferation	25	12.1359	3.30494e-05	CSF1R, CDKN1A, CSF3, CD80, SHOX2, PTAFR, TNFSF13B, DPP4, CCR2, IL10, IL11, SYK, WNT3A, HGF, NFATC2, F3, HCK, GPR183, IL1B, HCLS1, PTPN6, FGFR3, TLR4, CARD11, ZP4	191	849	16792	2.58882	0.118839	0.00110947	0.00103816
GOTERM_BP_ALL	GO:0042533~tumor necrosis factor biosynthetic process	5	2.42718	3.36799e-05	IL10, GHSR, CYBB, TLR4, CCR2	191	17	16792	25.8577	0.120964	0.00112081	0.00104876
GOTERM_BP_ALL	GO:0051716~cellular response to stimulus	107	51.9417	3.4091e-05	CSF3, SPI1, CD83, CD80, RGS1, PLAU, C3AR1, CHAC1, PAQR9, GHSR, CASR, HGF, CYBB, BHLHA15, INPP4B, DEPDC1B, COL4A2, SFRP5, RIN3, PPEF1, ATP6V0D2, CARD11, BLK, CSF1R, SHOX2, RHOBTB3, IL20RA, DAPP1, CSF2RA, INPP5D, DRD1, FGF22, WNT3A, LY86, NFATC2, CORO2A, MT3, ARHGAP25, MARCO, TF, ARHGAP30, VNN1, GPR183, OGN, OSTN, FGFR3, RET, DRAXIN, CDKN1A, PPP1R17, KCNC1, DOCK8, SIPA1L2, TNFSF13B, PSTPIP1, PSD2, …	191	6927	16792	1.35802	0.122346	0.00112471	0.00105241
GOTERM_BP_ALL	GO:0050863~regulation of T cell activation	14	6.79612	3.73038e-05	IL10, CD83, SYK, CD80, TNFSF13B, DPP4, VNN1, GPNMB, IL1B, PTPN6, VSIG4, CARD11, CCR2, ZP4	191	299	16792	4.11648	0.133074	0.00122018	0.00114175
GOTERM_BP_ALL	GO:0006811~ion transport	35	16.9903	3.84832e-05	SLC24A4, KCNC1, PTAFR, KCNA3, SLC7A11, BEST3, SLC1A7, P2RY6, SLCO2B1, CLCA2, DRD1, SLC13A5, CACNG5, KCNJ5, CASR, ACE, SYK, WNT3A, GABRA4, LHFPL5, CACNA2D3, CYBB, KCNAB1, BHLHA15, MT3, MCOLN2, GCK, FAM155B, SLC4A8, TF, SLCO4A1, KCNS2, IL1B, PTPN6, ATP6V0D2	191	1458	16792	2.11047	0.136979	0.0012481	0.00116787
GOTERM_BP_ALL	GO:0051234~establishment of localization	81	39.3204	3.89075e-05	CDKN1A, CSF3, KCNC1, SLC7A11, BEST3, TNFSF13B, PSTPIP1, SLCO2B1, PTGDS, CCR2, IL10, IL11, GHSR, CASR, MYBPC1, SYK, ITGA4, HGF, CACNA2D3, CYBB, KCNAB1, BHLHA15, GJD2, RBP7, HCK, RBP4, SLCO4A1, SFRP5, MAP1B, IL1B, HCLS1, RIN3, TLR7, LCP2, LCP1, DOCK2, TLR4, ATP6V0D2, ZP4, BLK, CFD, TRAPPC3L, KANK1, CSF1R, SLC24A4, RGS19, PTAFR, KCNA3, RHOBTB3, TULP1, SLC1A7, FYB, GOLGA7B, P2RY6, SEC14L5, CLCA2, DRD…	191	4790	16792	1.48668	0.13838	0.00125125	0.00117082
GOTERM_BP_ALL	GO:1900180~regulation of protein localization to nucleus	12	5.82524	3.92913e-05	IL10, KANK1, CSF3, CDKN1A, RGS19, WNT3A, IL1B, SFRP5, HCLS1, TLR7, TLR4, IL18R1	191	218	16792	4.83943	0.139645	0.00125307	0.00117252
GOTERM_BP_ALL	GO:2000026~regulation of multicellular organismal development	39	18.932	4.13989e-05	RET, KANK1, DRAXIN, CSF3, CD83, SPI1, CD80, LRTM1, SHOX2, DMP1, FSTL3, GPNMB, INPP5D, C3AR1, WASF3, CCR2, IL10, GHSR, ACE, SYK, WNT3A, HGF, CYBB, MEPE, MT3, F3, RBP4, VNN1, COL4A2, GPR183, SFRP5, IL1B, MAP1B, OGN, HCLS1, PTPN6, TLR4, CARD11, C1QC	191	1721	16792	1.99229	0.146559	0.00130937	0.0012252
GOTERM_BP_ALL	GO:0050793~regulation of developmental process	45	21.8447	4.47989e-05	RET, KANK1, CSF1R, DRAXIN, CSF3, CD83, SPI1, CD80, LRTM1, SHOX2, DMP1, FSTL3, TNFSF13B, GPNMB, INPP5D, C3AR1, WASF3, CCR2, IL10, GHSR, ACE, SYK, WNT3A, HGF, CYBB, NFATC2, MEPE, BHLHA15, MT3, F3, HCK, RBP4, VNN1, COL4A2, GPR183, SFRP5, IL1B, MAP1B, OGN, HCLS1, PTPN6, FGFR3, TLR4, CARD11, C1QC	191	2129	16792	1.85826	0.157595	0.00140529	0.00131496
GOTERM_BP_ALL	GO:0008283~cell proliferation	41	19.9029	4.57004e-05	CSF1R, CDKN1A, CSF3, DOCK8, CD80, SHOX2, PTAFR, TNFSF13B, DPP4, GPNMB, INPP5D, VSIG4, PTGDS, CCR2, IL10, IL11, ACE, SYK, WNT3A, HGF, CRTAM, LY86, NFATC2, SSTR1, MT3, F3, HCK, RBP4, GPR183, SFRP5, IL1B, FABP7, OGN, HCLS1, PTPN6, DOCK2, FGFR3, TLR4, CARD11, SIPA1, ZP4	191	1861	16792	1.9369	0.160497	0.00142191	0.00133051
GOTERM_BP_ALL	GO:0009605~response to external stimulus	44	21.3592	5.14245e-05	CSF1R, DRAXIN, CDKN1A, CSF3, KCNC1, CD80, PTAFR, TULP1, AOAH, GPNMB, PLAU, MAP1LC3C, C3AR1, DRD1, CCR2, IL10, GHSR, MMP7, SYK, WNT3A, HGF, TNFRSF18, LHFPL5, LY86, CYBB, SSTR1, BHLHA15, TNFRSF1B, MT3, F3, ASS1, KLF7, HCK, GPR183, IL1B, TNIP3, FABP7, OGN, TLR7, DOCK2, PPEF1, POLR3K, TLR4, SIPA1	191	2073	16792	1.86605	0.178693	0.00158711	0.00148509
GOTERM_BP_ALL	GO:0042534~regulation of tumor necrosis factor biosynthetic process	5	2.42718	5.38864e-05	IL10, GHSR, CYBB, TLR4, CCR2	191	19	16792	23.1359	0.186397	0.00164979	0.00154374
GOTERM_BP_ALL	GO:0002253~activation of immune response	19	9.2233	5.46107e-05	BLK, C1QB, CFD, C1QA, SYK, NFATC2, FYB, MARCO, HCK, INPP5D, TNIP3, C3AR1, LCP2, PTPN6, TLR7, VSIG4, TLR4, CARD11, C1QC	191	550	16792	3.03711	0.18865	0.00165869	0.00155207
GOTERM_BP_ALL	GO:0032101~regulation of response to external stimulus	22	10.6796	6.96914e-05	IL10, GHSR, SYK, WNT3A, HGF, LY86, AOAH, TNFRSF1B, F3, MT3, HCK, PLAU, IL1B, GPR183, FABP7, C3AR1, TLR7, DRD1, DOCK2, PPEF1, TLR4, CCR2	191	721	16792	2.6826	0.234165	0.00210007	0.00196508
GOTERM_BP_ALL	GO:0042991~transcription factor import into nucleus	8	3.8835	8.86551e-05	IL10, CSF3, SYK, IL1B, HCLS1, TLR7, TLR4, IL18R1	191	93	16792	7.56269	0.287793	0.00262835	0.0024594
GOTERM_BP_ALL	GO:0002250~adaptive immune response	16	7.76699	8.98904e-05	IL10, C1QB, C1QA, SYK, CD80, CRTAM, SAMSN1, TNFSF13B, IL1B, INPP5D, GPR183, PTPN6, TLR4, IL18R1, CCR2, C1QC	191	420	16792	3.34919	0.291153	0.00262835	0.0024594
GOTERM_BP_ALL	GO:0048870~cell motility	32	15.534	8.99695e-05	RET, KANK1, CSF1R, DOCK8, GCNT1, PTAFR, SLC7A11, DPP4, PSTPIP1, P2RY6, GPNMB, PLAU, INPP5D, C3AR1, DRD1, CCR2, IL10, ACE, SYK, ITGA4, MMP1, HGF, TNFRSF18, NFATC2, F3, HCK, DEPDC1B, GPR183, IL1B, CD48, PTPN6, LCP1	191	1330	16792	2.11528	0.291368	0.00262835	0.0024594
GOTERM_BP_ALL	GO:0051674~localization of cell	32	15.534	8.99695e-05	RET, KANK1, CSF1R, DOCK8, GCNT1, PTAFR, SLC7A11, DPP4, PSTPIP1, P2RY6, GPNMB, PLAU, INPP5D, C3AR1, DRD1, CCR2, IL10, ACE, SYK, ITGA4, MMP1, HGF, TNFRSF18, NFATC2, F3, HCK, DEPDC1B, GPR183, IL1B, CD48, PTPN6, LCP1	191	1330	16792	2.11528	0.291368	0.00262835	0.0024594
GOTERM_BP_ALL	GO:1903706~regulation of hemopoiesis	14	6.79612	9.48304e-05	CSF3, SPI1, ACE, CD83, SYK, CD80, FSTL3, VNN1, INPP5D, HCLS1, PTPN6, TLR4, CARD11, C1QC	191	328	16792	3.75252	0.304433	0.00274936	0.00257263
GOTERM_BP_ALL	GO:0042221~response to chemical	71	34.466	9.57604e-05	RET, DRAXIN, CDKN1A, CSF3, SPI1, CD83, KCNC1, CD80, SLC7A11, TNFSF13B, PLAU, C3AR1, CHAC1, PTGDS, CCR2, IL10, PAQR9, GHSR, CASR, SYK, ITGA4, HGF, TNFRSF18, CYBB, BHLHA15, SSTR1, TNFRSF1B, F3, HCK, RBP4, COL2A1, COL4A2, IL1B, HCLS1, DOCK2, TLR4, ATP6V0D2, KANK1, CSF1R, C1QA, RGS19, HPGD, LRTM1, GCNT1, PTAFR, IL20RA, IL2RG, CSF2RA, FSTL3, P2RY6, GPNMB, TMEM204, DRD1, FGF22, P2RY13, WNT3A, LY86, NFA…	191	4117	16792	1.51617	0.306905	0.00275545	0.00257833
GOTERM_BP_ALL	GO:0035590~purinergic nucleotide receptor signaling pathway	5	2.42718	9.90312e-05	P2RY8, P2RY13, P2RY6, GPR34, PTAFR	191	22	16792	19.981	0.31553	0.0028283	0.0026465
GOTERM_BP_ALL	GO:1901701~cellular response to oxygen-containing compound	25	12.1359	0.000101396	RET, KANK1, CSF3, SPI1, CD80, PTAFR, P2RY6, DRD1, IL10, GHSR, WNT3A, HGF, LY86, CYBB, SSTR1, TNFRSF1B, MT3, GCK, ASS1, HCK, IL1B, TNIP3, ATP6V0D2, TLR4, SIPA1	191	912	16792	2.40998	0.321698	0.00287438	0.00268962
GOTERM_BP_ALL	GO:0002460~adaptive immune response based on somatic recombination of immune receptors built from immunoglobulin superfamily domains	13	6.31068	0.000104596	IL10, C1QB, C1QA, CD80, CRTAM, TNFSF13B, IL1B, INPP5D, PTPN6, TLR4, IL18R1, CCR2, C1QC	191	286	16792	3.99619	0.329957	0.00294329	0.00275409
GOTERM_BP_ALL	GO:0043547~positive regulation of GTPase activity	20	9.70874	0.000108496	RGS18, RET, RGS19, MCF2, DOCK8, SIPA1L2, IL2RG, GMIP, ARHGAP25, CSF2RA, DEPDC1B, ARHGAP30, PSD2, RGS1, MCF2L, RIN3, DOCK2, FGFR3, SIPA1, FGF22	191	634	16792	2.77338	0.339887	0.00303075	0.00283594
GOTERM_BP_ALL	GO:0043087~regulation of GTPase activity	21	10.1942	0.000113878	RGS18, RET, RGS19, MCF2, DOCK8, RHOH, SIPA1L2, IL2RG, GMIP, ARHGAP25, CSF2RA, DEPDC1B, ARHGAP30, PSD2, RGS1, MCF2L, RIN3, DOCK2, FGFR3, SIPA1, FGF22	191	691	16792	2.67184	0.353349	0.00315804	0.00295504
GOTERM_BP_ALL	GO:0042307~positive regulation of protein import into nucleus	8	3.8835	0.000115738	KANK1, CSF3, WNT3A, IL1B, HCLS1, TLR7, TLR4, IL18R1	191	97	16792	7.25082	0.357939	0.00318655	0.00298172
GOTERM_BP_ALL	GO:0035588~G-protein coupled purinergic receptor signaling pathway	5	2.42718	0.000118824	P2RY8, P2RY13, P2RY6, GPR34, PTAFR	191	23	16792	19.1122	0.365478	0.00324813	0.00303934
GOTERM_BP_ALL	GO:1904591~positive regulation of protein import	8	3.8835	0.000131604	KANK1, CSF3, WNT3A, IL1B, HCLS1, TLR7, TLR4, IL18R1	191	99	16792	7.10434	0.395778	0.00357198	0.00334238
GOTERM_BP_ALL	GO:0010647~positive regulation of cell communication	35	16.9903	0.000137092	BLK, RET, KANK1, CSF1R, CSF3, CD80, SHOX2, IL20RA, P2RY8, GPNMB, MCF2L, DRD1, IL10, IL11, GHSR, SYK, WNT3A, HGF, TNFRSF18, LY86, TNFRSF1B, MT3, F3, GCK, DEPDC1B, RBP4, GPR183, IL1B, HCLS1, PTPN6, TLR7, FGFR3, TLR4, CARD11, IL18R1	191	1555	16792	1.97882	0.408339	0.00369471	0.00345722
GOTERM_BP_ALL	GO:0007275~multicellular organism development	80	38.835	0.000139017	RET, DRAXIN, CDKN1A, CSF3, PPP1R17, SPI1, CD83, KCNC1, CD80, DMP1, SLC7A11, ADAMTS4, ADAMTS2, SLCO2B1, C3AR1, CHAC1, CCR2, IL10, IL11, GHSR, SYK, ITGA4, HGF, TNFRSF18, CYBB, RHOH, MEPE, KCNAB1, SSTR1, TNFRSF1B, F3, RBP4, COL2A1, NRN1L, COL4A2, SFRP5, MAP1B, IL1B, HCLS1, LCP1, DOCK2, TLR4, CARD11, C1QB, KANK1, CSF1R, SLC24A4, RBM47, RGS19, HPGD, LRTM1, SHOX2, GCNT1, TULP1, FSTL3, GPNMB, TMEM204, I…	191	4877	16792	1.44214	0.412686	0.00372042	0.00348127
GOTERM_BP_ALL	GO:0050870~positive regulation of T cell activation	11	5.33981	0.000142215	DPP4, CD83, VNN1, SYK, IL1B, CD80, PTPN6, CARD11, TNFSF13B, CCR2, ZP4	191	210	16792	4.60514	0.419832	0.00377956	0.00353661
GOTERM_BP_ALL	GO:0043085~positive regulation of catalytic activity	35	16.9903	0.000144018	RGS18, RET, CSF1R, CDKN1A, RGS19, DOCK8, PTAFR, SIPA1L2, IL2RG, CSF2RA, PSD2, RGS1, MCF2L, DRD1, FGF22, ACE, SYK, WNT3A, MCF2, HGF, GMIP, ARHGAP25, MT3, F3, DEPDC1B, ARHGAP30, IL1B, RIN3, LCP2, DOCK2, PLCB2, FGFR3, TLR4, SIPA1, ZP4	191	1559	16792	1.97374	0.423823	0.00380108	0.00355675
GOTERM_BP_ALL	GO:0023056~positive regulation of signaling	35	16.9903	0.000151259	BLK, RET, KANK1, CSF1R, CSF3, CD80, SHOX2, IL20RA, P2RY8, GPNMB, MCF2L, DRD1, IL10, IL11, GHSR, SYK, WNT3A, HGF, TNFRSF18, LY86, TNFRSF1B, MT3, F3, GCK, DEPDC1B, RBP4, GPR183, IL1B, HCLS1, PTPN6, TLR7, FGFR3, TLR4, CARD11, IL18R1	191	1563	16792	1.96869	0.439577	0.00395206	0.00369803
GOTERM_BP_ALL	GO:0071345~cellular response to cytokine stimulus	21	10.1942	0.000151804	CSF1R, CSF3, SYK, ITGA4, TNFRSF18, LRTM1, PTAFR, IL20RA, IL2RG, TNFRSF1B, F3, MT3, CSF2RA, ASS1, TNFSF13B, HCK, IL1B, HCLS1, PTPN6, IL18R1, CCR2	191	706	16792	2.61507	0.440745	0.00395206	0.00369803
GOTERM_BP_ALL	GO:1903533~regulation of protein targeting	13	6.31068	0.000162889	IL10, KANK1, CSF3, CDKN1A, MYBPC1, RGS19, WNT3A, IL1B, SFRP5, HCLS1, TLR7, TLR4, IL18R1	191	300	16792	3.8097	0.463983	0.004212	0.00394125
GOTERM_BP_ALL	GO:0019221~cytokine-mediated signaling pathway	18	8.73786	0.000191429	CSF1R, CSF3, SYK, TNFRSF18, LRTM1, PTAFR, IL20RA, IL2RG, TNFRSF1B, F3, MT3, CSF2RA, TNFSF13B, HCK, IL1B, PTPN6, IL18R1, CCR2	191	554	16792	2.85648	0.519468	0.00491678	0.00460073
GOTERM_BP_ALL	GO:0045087~innate immune response	23	11.165	0.000201071	BLK, C1QB, CFD, C1QA, CSF1R, SYK, PTAFR, CRTAM, LY86, CYBB, ASS1, MARCO, HCK, PSTPIP1, VNN1, TNIP3, PTPN6, TLR7, VSIG4, POLR3K, TLR4, CARD11, C1QC	191	836	16792	2.41875	0.536884	0.00510949	0.00478106
GOTERM_BP_ALL	GO:0032675~regulation of interleukin-6 production	8	3.8835	0.000201603	IL10, GHSR, IL1B, INPP5D, HGF, PTAFR, TLR7, TLR4	191	106	16792	6.63519	0.537826	0.00510949	0.00478106
GOTERM_BP_ALL	GO:0032501~multicellular organismal process	105	50.9709	0.000215126	CSF3, SPI1, CD83, CD80, DMP1, PLAU, SLCO2B1, C3AR1, VSIG4, CHAC1, PTGDS, GHSR, CASR, ENTPD1, HGF, CACNA2D3, CYBB, RBP4, COL4A2, SFRP5, MAP1B, PPEF1, CARD11, CSF1R, SHOX2, IL20RA, DPP4, INPP5D, ST8SIA4, DRD1, ACE, NEBL, WNT3A, CRTAM, NFATC2, MT3, TF, VNN1, GPR183, OGN, OSTN, MKX, FGFR3, RET, DRAXIN, CDKN1A, PPP1R17, KCNC1, DOCK8, SLC7A11, ADAMTS4, ADAMTS2, CCR2, IL10, IL11, MYBPC1, MMP7, ITGA4, SY…	191	7027	16792	1.31368	0.561147	0.00541636	0.0050682
GOTERM_BP_ALL	GO:0065009~regulation of molecular function	53	25.7282	0.000234222	RET, CDKN1A, CSF3, PPP1R17, DOCK8, SIPA1L2, PSD2, PLAU, RGS1, MCF2L, CCR2, IL10, SYK, ITGA4, HGF, RHOH, KCNAB1, GMIP, F3, HCK, DEPDC1B, SFRP5, IL1B, RIN3, LCP2, DOCK2, TLR4, PLCB2, CARD11, ZP4, RGS18, CSF1R, RGS19, LRTM1, PTAFR, IL2RG, CSF2RA, DRD1, FGF22, CACNG5, P2RY13, R3HDML, ACE, WNT3A, GZMA, MCF2, MT3, ARHGAP25, ARHGAP30, KCNS2, PTPN6, FGFR3, SIPA1	191	2863	16792	1.62751	0.592089	0.00585861	0.00548202
GOTERM_BP_ALL	GO:0032635~interleukin-6 production	8	3.8835	0.000239588	IL10, GHSR, IL1B, INPP5D, HGF, PTAFR, TLR7, TLR4	191	109	16792	6.45257	0.600384	0.00595391	0.0055712
GOTERM_BP_ALL	GO:0051222~positive regulation of protein transport	16	7.76699	0.000241417	BLK, IL10, KANK1, CSF1R, CSF3, MYBPC1, SYK, WNT3A, CRTAM, GCK, RBP4, IL1B, HCLS1, TLR7, TLR4, IL18R1	191	460	16792	3.05796	0.603174	0.00596067	0.00557752
GOTERM_BP_ALL	GO:0042993~positive regulation of transcription factor import into nucleus	6	2.91262	0.000246679	CSF3, IL1B, HCLS1, TLR7, TLR4, IL18R1	191	50	16792	10.5499	0.611089	0.00605154	0.00566255
GOTERM_BP_ALL	GO:0048518~positive regulation of biological process	84	40.7767	0.000251457	RET, CDKN1A, CSF3, SPI1, CD83, KCNC1, CD80, DMP1, TNFSF13B, PLAU, MCF2L, C3AR1, VSIG4, CCR2, IL10, IL11, GHSR, MYBPC1, SYK, ITGA4, MMP1, HGF, TNFRSF18, CYBB, BHLHA15, TNFRSF1B, F3, HCK, RBP4, DEPDC1B, MAP1B, IL1B, HCLS1, TLR7, LCP2, LCP1, DOCK2, TLR4, CARD11, ZP4, BLK, CFD, C1QB, KANK1, CSF1R, C1QA, LRTM1, SHOX2, PTAFR, IL20RA, TULP1, FYB, FSTL3, DPP4, P2RY8, P2RY6, GPNMB, INPP5D, DRD1, TPPP, WAS…	191	5285	16792	1.39734	0.618139	0.00612947	0.00573547
GOTERM_BP_ALL	GO:0006913~nucleocytoplasmic transport	16	7.76699	0.000270961	IL10, KANK1, CSF3, CDKN1A, RGS19, SYK, WNT3A, MT3, FYB, IL1B, SFRP5, HCLS1, TLR7, DRD1, TLR4, IL18R1	191	465	16792	3.02507	0.645618	0.00656309	0.00614122
GOTERM_BP_ALL	GO:0051345~positive regulation of hydrolase activity	24	11.6505	0.000286147	RGS18, RET, RGS19, WNT3A, MCF2, DOCK8, PTAFR, SIPA1L2, IL2RG, GMIP, F3, ARHGAP25, CSF2RA, DEPDC1B, ARHGAP30, PSD2, RGS1, MCF2L, RIN3, DOCK2, PLCB2, FGFR3, SIPA1, FGF22	191	917	16792	2.30097	0.665637	0.00688733	0.00644461
GOTERM_BP_ALL	GO:0048856~anatomical structure development	86	41.7476	0.000295617	RET, DRAXIN, CDKN1A, CSF3, PPP1R17, SPI1, CD83, KCNC1, CD80, DMP1, SLC7A11, TNFSF13B, ADAMTS4, ADAMTS2, SLCO2B1, C3AR1, CHAC1, CCR2, IL10, IL11, GHSR, CASR, SYK, ITGA4, HGF, TNFRSF18, CYBB, RHOH, MEPE, KCNAB1, BHLHA15, SSTR1, TNFRSF1B, F3, HCK, RBP4, COL2A1, NRN1L, COL4A2, SFRP5, MAP1B, IL1B, CDHR2, HCLS1, LCP1, DOCK2, TLR4, CARD11, C1QB, KANK1, CSF1R, SLC24A4, RBM47, RGS19, HPGD, LRTM1, SHOX2, G…	191	5473	16792	1.38147	0.677545	0.00706239	0.00660842
GOTERM_BP_ALL	GO:0032663~regulation of interleukin-2 production	6	2.91262	0.000297111	CD83, IL1B, CD80, VSIG4, CARD11, CCR2	191	52	16792	10.1442	0.679384	0.00706239	0.00660842
GOTERM_BP_ALL	GO:0051223~regulation of protein transport	21	10.1942	0.000312537	BLK, IL10, GHSR, KANK1, CSF1R, CSF3, CDKN1A, MYBPC1, RGS19, SYK, WNT3A, CRTAM, GCK, RBP4, IL1B, SFRP5, HCLS1, TLR7, LCP1, TLR4, IL18R1	191	746	16792	2.47485	0.697774	0.00738321	0.00690862
GOTERM_BP_ALL	GO:0032386~regulation of intracellular transport	16	7.76699	0.000317543	IL10, KANK1, CSF3, CDKN1A, MYBPC1, RGS19, SYK, WNT3A, IL1B, MAP1B, SFRP5, HCLS1, TLR7, LCP1, TLR4, IL18R1	191	472	16792	2.98021	0.703512	0.00745545	0.00697621
GOTERM_BP_ALL	GO:0051169~nuclear transport	16	7.76699	0.000324731	IL10, KANK1, CSF3, CDKN1A, RGS19, SYK, WNT3A, MT3, FYB, IL1B, SFRP5, HCLS1, TLR7, DRD1, TLR4, IL18R1	191	473	16792	2.97391	0.711561	0.00757772	0.00709062
GOTERM_BP_ALL	GO:0033157~regulation of intracellular protein transport	14	6.79612	0.000336328	IL10, KANK1, CSF3, CDKN1A, MYBPC1, RGS19, WNT3A, IL1B, SFRP5, HCLS1, TLR7, LCP1, TLR4, IL18R1	191	373	16792	3.2998	0.72409	0.00780076	0.00729933
GOTERM_BP_ALL	GO:0002697~regulation of immune effector process	13	6.31068	0.000338737	IL10, SYK, CD80, PTAFR, CRTAM, HCK, RBP4, IL1B, C3AR1, PTPN6, DOCK2, TLR4, CCR2	191	325	16792	3.51665	0.726623	0.00780931	0.00730732
GOTERM_BP_ALL	GO:0044093~positive regulation of molecular function	38	18.4466	0.000357365	RGS18, RET, CSF1R, CDKN1A, CSF3, RGS19, DOCK8, PTAFR, SIPA1L2, IL2RG, CSF2RA, PSD2, RGS1, MCF2L, DRD1, FGF22, IL10, ACE, SYK, WNT3A, MCF2, HGF, GMIP, ARHGAP25, MT3, F3, DEPDC1B, ARHGAP30, IL1B, RIN3, LCP2, DOCK2, PLCB2, FGFR3, TLR4, CARD11, SIPA1, ZP4	191	1840	16792	1.81566	0.745445	0.00818944	0.00766302
GOTERM_BP_ALL	GO:0046824~positive regulation of nucleocytoplasmic transport	8	3.8835	0.00036969	KANK1, CSF3, WNT3A, IL1B, HCLS1, TLR7, TLR4, IL18R1	191	117	16792	6.01137	0.75718	0.00842145	0.00788012
GOTERM_BP_ALL	GO:0035587~purinergic receptor signaling pathway	5	2.42718	0.000393407	P2RY8, P2RY13, P2RY6, GPR34, PTAFR	191	31	16792	14.18	0.778262	0.00890868	0.00833603
GOTERM_BP_ALL	GO:0032743~positive regulation of interleukin-2 production	5	2.42718	0.000445658	CD83, IL1B, CD80, CARD11, CCR2	191	32	16792	13.7369	0.818475	0.0100326	0.00938766
GOTERM_BP_ALL	GO:1902105~regulation of leukocyte differentiation	11	5.33981	0.000474076	CD83, VNN1, SYK, INPP5D, CD80, HCLS1, PTPN6, TLR4, CARD11, FSTL3, C1QC	191	244	16792	3.96344	0.837194	0.0106099	0.00992788
GOTERM_BP_ALL	GO:0032502~developmental process	87	42.233	0.000486796	RET, DRAXIN, CDKN1A, CSF3, PPP1R17, SPI1, CD83, KCNC1, CD80, DMP1, SLC7A11, TNFSF13B, ADAMTS4, ADAMTS2, SLCO2B1, C3AR1, CHAC1, CCR2, IL10, IL11, GHSR, CASR, MMP7, SYK, ITGA4, HGF, TNFRSF18, CYBB, RHOH, MEPE, KCNAB1, BHLHA15, SSTR1, TNFRSF1B, F3, HCK, RBP4, COL2A1, NRN1L, COL4A2, SFRP5, MAP1B, IL1B, CDHR2, HCLS1, LCP1, DOCK2, TLR4, CARD11, C1QB, KANK1, CSF1R, SLC24A4, RBM47, RGS19, HPGD, LRTM1, SH…	191	5632	16792	1.35808	0.844935	0.0108312	0.010135
GOTERM_BP_ALL	GO:0051336~regulation of hydrolase activity	30	14.5631	0.000517533	RGS18, RET, PPP1R17, RGS19, DOCK8, PTAFR, SIPA1L2, IL2RG, CSF2RA, PSD2, RGS1, MCF2L, FGF22, R3HDML, WNT3A, MCF2, HGF, GZMA, RHOH, GMIP, ARHGAP25, MT3, F3, DEPDC1B, ARHGAP30, RIN3, DOCK2, PLCB2, FGFR3, SIPA1	191	1337	16792	1.97269	0.862156	0.0114486	0.0107126
GOTERM_BP_ALL	GO:0032623~interleukin-2 production	6	2.91262	0.000536929	CD83, IL1B, CD80, VSIG4, CARD11, CCR2	191	59	16792	8.94063	0.872025	0.0118094	0.0110503
GOTERM_BP_ALL	GO:0006959~humoral immune response	11	5.33981	0.000542274	C1QB, CFD, C1QA, CD83, GPR183, LY86, C3AR1, PTPN6, VSIG4, ZP4, C1QC	191	248	16792	3.89951	0.874617	0.0118587	0.0110965
GOTERM_BP_ALL	GO:0006935~chemotaxis	17	8.25243	0.000553078	IL10, DRAXIN, CSF1R, SYK, WNT3A, HGF, PTAFR, F3, KLF7, GPNMB, PLAU, IL1B, GPR183, OGN, C3AR1, DOCK2, CCR2	191	552	16792	2.70757	0.8797	0.0120263	0.0112533
GOTERM_BP_ALL	GO:0042330~taxis	17	8.25243	0.000563974	IL10, DRAXIN, CSF1R, SYK, WNT3A, HGF, PTAFR, F3, KLF7, GPNMB, PLAU, IL1B, GPR183, OGN, C3AR1, DOCK2, CCR2	191	553	16792	2.70267	0.884617	0.012141	0.0113606
GOTERM_BP_ALL	GO:0030851~granulocyte differentiation	5	2.42718	0.000564699	CSF3, SPI1, INPP5D, HCLS1, C1QC	191	34	16792	12.9289	0.884937	0.012141	0.0113606
GOTERM_BP_ALL	GO:0042226~interleukin-6 biosynthetic process	4	1.94175	0.000586897	GHSR, IL1B, INPP5D, PTAFR	191	15	16792	23.4443	0.894316	0.0125478	0.0117412
GOTERM_BP_ALL	GO:0042990~regulation of transcription factor import into nucleus	7	3.39806	0.000617435	IL10, CSF3, IL1B, HCLS1, TLR7, TLR4, IL18R1	191	92	16792	6.68928	0.905982	0.0131	0.0122579
GOTERM_BP_ALL	GO:0051056~regulation of small GTPase mediated signal transduction	12	5.82524	0.000619571	P2RY8, KANK1, DEPDC1B, ARHGAP30, PSD2, MCF2, MCF2L, RHOH, SIPA1L2, GMIP, ARHGAP25, SIPA1	191	299	16792	3.52841	0.906748	0.0131	0.0122579
GOTERM_BP_ALL	GO:1900182~positive regulation of protein localization to nucleus	8	3.8835	0.000635015	KANK1, CSF3, WNT3A, IL1B, HCLS1, TLR7, TLR4, IL18R1	191	128	16792	5.49476	0.912105	0.0132798	0.0124262
GOTERM_BP_ALL	GO:0002819~regulation of adaptive immune response	8	3.8835	0.000635015	IL10, IL1B, CD80, PTPN6, CD48, SAMSN1, TNFSF13B, CCR2	191	128	16792	5.49476	0.912105	0.0132798	0.0124262
GOTERM_BP_ALL	GO:0032496~response to lipopolysaccharide	12	5.82524	0.000668889	IL10, HCK, CSF3, TNFRSF18, IL1B, TNIP3, CD80, PTAFR, LY86, TNFRSF1B, TLR4, ASS1	191	302	16792	3.49336	0.922801	0.0139122	0.0130179
GOTERM_BP_ALL	GO:1902533~positive regulation of intracellular signal transduction	23	11.165	0.000688651	IL10, IL11, CSF1R, CSF3, SYK, HGF, TNFRSF18, IL20RA, TNFRSF1B, F3, MT3, P2RY8, GPNMB, IL1B, GPR183, MCF2L, HCLS1, PTPN6, TLR7, FGFR3, TLR4, IL18R1, CARD11	191	915	16792	2.20992	0.928429	0.0142458	0.01333
GOTERM_BP_ALL	GO:0009967~positive regulation of signal transduction	31	15.0485	0.000694961	RET, KANK1, CSF1R, CSF3, CD80, SHOX2, IL20RA, P2RY8, GPNMB, MCF2L, IL10, IL11, GHSR, SYK, WNT3A, HGF, TNFRSF18, LY86, TNFRSF1B, MT3, F3, DEPDC1B, GPR183, IL1B, HCLS1, PTPN6, TLR7, FGFR3, TLR4, CARD11, IL18R1	191	1428	16792	1.90855	0.930138	0.014299	0.0133799
GOTERM_BP_ALL	GO:0045408~regulation of interleukin-6 biosynthetic process	4	1.94175	0.000716338	GHSR, IL1B, INPP5D, PTAFR	191	16	16792	21.9791	0.935631	0.01466	0.0137177
GOTERM_BP_ALL	GO:0002443~leukocyte mediated immunity	13	6.31068	0.000767723	IL10, C1QB, C1QA, ACE, SYK, PTAFR, CRTAM, IL1B, INPP5D, PTPN6, TLR4, CCR2, C1QC	191	356	16792	3.21042	0.947133	0.0156281	0.0146235
GOTERM_BP_ALL	GO:0034097~response to cytokine	21	10.1942	0.000778672	CSF1R, CSF3, SYK, ITGA4, TNFRSF18, LRTM1, PTAFR, IL20RA, IL2RG, TNFRSF1B, F3, MT3, CSF2RA, ASS1, TNFSF13B, HCK, IL1B, HCLS1, PTPN6, IL18R1, CCR2	191	802	16792	2.30205	0.949304	0.0157671	0.0147536
GOTERM_BP_ALL	GO:1904951~positive regulation of establishment of protein localization	16	7.76699	0.000815294	BLK, IL10, KANK1, CSF1R, CSF3, MYBPC1, SYK, WNT3A, CRTAM, GCK, RBP4, IL1B, HCLS1, TLR7, TLR4, IL18R1	191	517	16792	2.72081	0.955941	0.0164217	0.0153662
GOTERM_BP_ALL	GO:0042102~positive regulation of T cell proliferation	7	3.39806	0.000861968	SYK, IL1B, CD80, CARD11, TNFSF13B, CCR2, ZP4	191	98	16792	6.27973	0.963155	0.0172019	0.0160961
GOTERM_BP_ALL	GO:0044767~single-organism developmental process	84	40.7767	0.000863015	RET, DRAXIN, CDKN1A, CSF3, PPP1R17, SPI1, CD83, KCNC1, CD80, DMP1, SLC7A11, ADAMTS4, ADAMTS2, SLCO2B1, C3AR1, CHAC1, CCR2, IL10, IL11, GHSR, MMP7, SYK, ITGA4, HGF, TNFRSF18, CYBB, RHOH, MEPE, KCNAB1, BHLHA15, SSTR1, TNFRSF1B, F3, HCK, RBP4, COL2A1, NRN1L, COL4A2, SFRP5, MAP1B, IL1B, HCLS1, LCP1, DOCK2, TLR4, CARD11, C1QB, KANK1, CSF1R, SLC24A4, RBM47, RGS19, HPGD, LRTM1, SHOX2, GCNT1, TULP1, FSTL…	191	5475	16792	1.34885	0.963303	0.0172019	0.0160961
GOTERM_BP_ALL	GO:0030001~metal ion transport	21	10.1942	0.000934188	KCNJ5, SLC24A4, CASR, KCNC1, WNT3A, CACNA2D3, KCNA3, KCNAB1, BHLHA15, MT3, MCOLN2, GCK, FAM155B, SLC4A8, TF, KCNS2, PTPN6, DRD1, SLC13A5, ATP6V0D2, CACNG5	191	814	16792	2.26811	0.972061	0.018446	0.0172603
GOTERM_BP_ALL	GO:1902582~single-organism intracellular transport	19	9.2233	0.000935071	IL10, KANK1, CSF3, CDKN1A, RGS19, SYK, WNT3A, MT3, FYB, PLEKHA8, GOLGA7B, IL1B, MAP1B, SFRP5, HCLS1, TLR7, DRD1, TLR4, IL18R1	191	695	16792	2.40347	0.972156	0.018446	0.0172603
GOTERM_BP_ALL	GO:0032715~negative regulation of interleukin-6 production	5	2.42718	0.000958386	IL10, GHSR, INPP5D, HGF, TLR4	191	39	16792	11.2713	0.974535	0.0186997	0.0174977
GOTERM_BP_ALL	GO:0033628~regulation of cell adhesion mediated by integrin	5	2.42718	0.000958386	DPP4, RET, SYK, PLAU, PTPN6	191	39	16792	11.2713	0.974535	0.0186997	0.0174977
GOTERM_BP_ALL	GO:0050764~regulation of phagocytosis	6	2.91262	0.00096302	BLK, HCK, SYK, IL1B, TULP1, DOCK2	191	67	16792	7.8731	0.974983	0.0186997	0.0174977
GOTERM_BP_ALL	GO:0002237~response to molecule of bacterial origin	12	5.82524	0.000967481	IL10, HCK, CSF3, TNFRSF18, IL1B, TNIP3, CD80, PTAFR, LY86, TNFRSF1B, TLR4, ASS1	191	316	16792	3.33859	0.975407	0.0186997	0.0174977
GOTERM_BP_ALL	GO:0030154~cell differentiation	61	29.6117	0.000997743	RET, DRAXIN, CDKN1A, CSF3, SPI1, CD83, CD80, SLC7A11, CHAC1, CCR2, IL10, IL11, SYK, ITGA4, HGF, RHOH, KCNAB1, BHLHA15, HCK, COL2A1, NRN1L, COL4A2, SFRP5, MAP1B, IL1B, CDHR2, HCLS1, DOCK2, TLR4, CARD11, BLK, KANK1, CSF1R, RBM47, RGS19, SHOX2, TULP1, FSTL3, GPNMB, TMEM204, INPP5D, DRD1, WASF3, FGF22, ACE, NEBL, WNT3A, MCF2, LHFPL5, NFATC2, MT3, KLF7, VNN1, GPR183, FABP7, OGN, PTPN6, OSTN, FGFR3, IL…	191	3652	16792	1.46848	0.9781	0.0191878	0.0179544
GOTERM_BP_ALL	GO:0032640~tumor necrosis factor production	7	3.39806	0.00100926	IL10, GHSR, GPNMB, PTAFR, CYBB, TLR4, CCR2	191	101	16792	6.0932	0.979046	0.0193122	0.0180708
GOTERM_BP_ALL	GO:0070201~regulation of establishment of protein localization	21	10.1942	0.00102151	BLK, IL10, GHSR, KANK1, CSF1R, CSF3, CDKN1A, MYBPC1, RGS19, SYK, WNT3A, CRTAM, GCK, RBP4, IL1B, SFRP5, HCLS1, TLR7, LCP1, TLR4, IL18R1	191	820	16792	2.25151	0.980007	0.0194494	0.0181992
GOTERM_BP_ALL	GO:0034103~regulation of tissue remodeling	6	2.91262	0.00103004	CSF1R, SYK, GPNMB, INPP5D, IL20RA, MEPE	191	68	16792	7.75731	0.980649	0.0195147	0.0182603
GOTERM_BP_ALL	GO:0048513~animal organ development	54	26.2136	0.00110852	RET, DRAXIN, CDKN1A, CSF3, SPI1, CD83, KCNC1, CD80, DMP1, SLC7A11, ADAMTS2, SLCO2B1, IL10, IL11, GHSR, SYK, ITGA4, HGF, RHOH, MEPE, KCNAB1, SSTR1, RBP4, COL2A1, HCLS1, LCP1, DOCK2, TLR4, CARD11, C1QB, CSF1R, SLC24A4, RBM47, SHOX2, GCNT1, TULP1, FSTL3, GPNMB, INPP5D, DRD1, ACE, NEBL, WNT3A, LHFPL5, MT3, ASS1, VNN1, GPR183, FABP7, PTPN6, MKX, FGFR3, IL18R1, C1QC	191	3129	16792	1.51725	0.985675	0.0208093	0.0194717
GOTERM_BP_ALL	GO:0065007~biological regulation	151	73.301	0.00110925	CSF3, SPI1, CD83, CD80, DMP1, BEST3, RGS1, PLAU, C3AR1, VSIG4, CHAC1, PTGDS, PAQR9, GHSR, CASR, ENTPD1, HGF, DIO2, CACNA2D3, CYBB, BHLHA15, INPP4B, RBP4, DEPDC1B, COL4A2, SFRP5, MAP1B, RIN3, PPEF1, ATP6V0D2, CARD11, BLK, CFD, CSF1R, SHOX2, RHOBTB3, IL20RA, DAPP1, SAMSN1, CSF2RA, DPP4, INPP5D, DRD1, TPPP, CD300LG, FGF22, ACE, WNT3A, CRTAM, LY86, NFATC2, CORO2A, MT4, MT3, ARHGAP25, MARCO, TF, ARHGA…	191	11548	16792	1.14958	0.985715	0.0208093	0.0194717
GOTERM_BP_ALL	GO:0019220~regulation of phosphate metabolic process	33	16.0194	0.00115393	RET, CSF1R, CDKN1A, PPP1R17, CSF3, CD80, LRTM1, PTAFR, SAMSN1, GPNMB, DRD1, CCR2, IL11, P2RY13, ACE, SYK, WNT3A, HGF, TNFRSF18, RHOH, TNFRSF1B, MT3, GCK, GPR183, IL1B, HCLS1, PTPN6, TLR7, LCP2, OSTN, FGFR3, TLR4, ZP4	191	1610	16792	1.80201	0.987963	0.0215419	0.0201572
GOTERM_BP_ALL	GO:0051174~regulation of phosphorus metabolic process	33	16.0194	0.0011658	RET, CSF1R, CDKN1A, PPP1R17, CSF3, CD80, LRTM1, PTAFR, SAMSN1, GPNMB, DRD1, CCR2, IL11, P2RY13, ACE, SYK, WNT3A, HGF, TNFRSF18, RHOH, TNFRSF1B, MT3, GCK, GPR183, IL1B, HCLS1, PTPN6, TLR7, LCP2, OSTN, FGFR3, TLR4, ZP4	191	1611	16792	1.80089	0.988499	0.0216578	0.0202657
GOTERM_BP_ALL	GO:0051241~negative regulation of multicellular organismal process	24	11.6505	0.00118511	IL10, GHSR, DRAXIN, KANK1, CD83, WNT3A, HGF, MEPE, MT3, FSTL3, RBP4, COL4A2, GPNMB, TNNT1, PLAU, IL1B, INPP5D, SFRP5, OSTN, VSIG4, PTGDS, TLR4, CCR2, C1QC	191	1017	16792	2.07472	0.989319	0.0219103	0.0205019
GOTERM_BP_ALL	GO:0048015~phosphatidylinositol-mediated signaling	9	4.36893	0.00119135	CSF1R, CSF3, HGF, CD80, PTAFR, HCLS1, PTPN6, FGFR3, FGF22	191	184	16792	4.30025	0.989572	0.0219198	0.0205108
GOTERM_BP_ALL	GO:0032680~regulation of tumor necrosis factor production	7	3.39806	0.00123488	IL10, GHSR, GPNMB, PTAFR, CYBB, TLR4, CCR2	191	105	16792	5.86108	0.991174	0.0226119	0.0211584
GOTERM_BP_ALL	GO:0048017~inositol lipid-mediated signaling	9	4.36893	0.00132094	CSF1R, CSF3, HGF, CD80, PTAFR, HCLS1, PTPN6, FGFR3, FGF22	191	187	16792	4.23126	0.993654	0.0240725	0.0225251
GOTERM_BP_ALL	GO:0044243~multicellular organism catabolic process	6	2.91262	0.0013332	ADAMTS2, COL2A1, ACE, MMP7, COL4A2, MMP1	191	72	16792	7.32635	0.993945	0.0241808	0.0226264
GOTERM_BP_ALL	GO:0046850~regulation of bone remodeling	5	2.42718	0.00138827	CSF1R, SYK, INPP5D, IL20RA, MEPE	191	43	16792	10.2228	0.995097	0.0249433	0.0233399
GOTERM_BP_ALL	GO:0042348~NF-kappaB import into nucleus	5	2.42718	0.00138827	IL10, IL1B, TLR7, TLR4, IL18R1	191	43	16792	10.2228	0.995097	0.0249433	0.0233399
GOTERM_BP_ALL	GO:1903555~regulation of tumor necrosis factor superfamily cytokine production	7	3.39806	0.00142798	IL10, GHSR, GPNMB, PTAFR, CYBB, TLR4, CCR2	191	108	16792	5.69827	0.99579	0.0255368	0.0238953
GOTERM_BP_ALL	GO:0048522~positive regulation of cellular process	74	35.9223	0.00147973	RET, CDKN1A, CSF3, SPI1, CD83, KCNC1, CD80, TNFSF13B, PLAU, MCF2L, C3AR1, CCR2, IL10, IL11, GHSR, MYBPC1, SYK, ITGA4, MMP1, HGF, TNFRSF18, CYBB, BHLHA15, TNFRSF1B, F3, HCK, RBP4, DEPDC1B, MAP1B, IL1B, HCLS1, TLR7, LCP2, LCP1, DOCK2, TLR4, CARD11, ZP4, BLK, KANK1, CSF1R, LRTM1, SHOX2, PTAFR, IL20RA, TULP1, FSTL3, DPP4, P2RY8, P2RY6, GPNMB, INPP5D, DRD1, TPPP, WASF3, ACE, WNT3A, GZMA, MCF2, CRTAM, …	191	4744	16792	1.37137	0.996547	0.0263392	0.0246462
GOTERM_BP_ALL	GO:0050790~regulation of catalytic activity	43	20.8738	0.00161947	RGS18, RET, CSF1R, CDKN1A, PPP1R17, RGS19, DOCK8, LRTM1, PTAFR, SIPA1L2, IL2RG, CSF2RA, PSD2, RGS1, MCF2L, DRD1, FGF22, CCR2, P2RY13, R3HDML, ACE, SYK, WNT3A, MCF2, HGF, GZMA, RHOH, GMIP, ARHGAP25, MT3, F3, DEPDC1B, ARHGAP30, IL1B, PTPN6, RIN3, LCP2, DOCK2, PLCB2, FGFR3, TLR4, SIPA1, ZP4	191	2357	16792	1.6039	0.997979	0.0285769	0.02674
GOTERM_BP_ALL	GO:0043269~regulation of ion transport	16	7.76699	0.00162038	KCNJ5, KCNC1, SYK, WNT3A, PTAFR, CACNA2D3, KCNA3, CYBB, KCNAB1, BEST3, GCK, KCNS2, IL1B, PTPN6, DRD1, CACNG5	191	554	16792	2.5391	0.997986	0.0285769	0.02674
GOTERM_BP_ALL	GO:0071706~tumor necrosis factor superfamily cytokine production	7	3.39806	0.0016433	IL10, GHSR, GPNMB, PTAFR, CYBB, TLR4, CCR2	191	111	16792	5.54427	0.998156	0.0288483	0.0269939
GOTERM_BP_ALL	GO:0002573~myeloid leukocyte differentiation	9	4.36893	0.0017225	CSF1R, CSF3, SPI1, INPP5D, GPR183, HCLS1, TLR4, FSTL3, C1QC	191	195	16792	4.05767	0.998639	0.0301005	0.0281656
GOTERM_BP_ALL	GO:0051050~positive regulation of transport	22	10.6796	0.00174111	BLK, IL10, KANK1, CSF1R, CSF3, MYBPC1, KCNC1, SYK, WNT3A, PTAFR, CRTAM, TULP1, GCK, TF, RBP4, IL1B, HCLS1, TLR7, DRD1, DOCK2, TLR4, IL18R1	191	920	16792	2.10234	0.998733	0.0302874	0.0283405
GOTERM_BP_ALL	GO:0031347~regulation of defense response	18	8.73786	0.00177265	IL10, GHSR, SYK, HGF, CRTAM, AOAH, TNFRSF1B, MARCO, HCK, IL1B, TNIP3, C3AR1, PTPN6, TLR7, DOCK2, TLR4, CARD11, CCR2	191	676	16792	2.34096	0.998877	0.0304659	0.0285075
GOTERM_BP_ALL	GO:0045937~positive regulation of phosphate metabolic process	24	11.6505	0.00177525	RET, IL11, CSF1R, CSF3, CDKN1A, ACE, SYK, WNT3A, HGF, CD80, TNFRSF18, PTAFR, TNFRSF1B, MT3, GPNMB, IL1B, GPR183, HCLS1, LCP2, OSTN, DRD1, FGFR3, TLR4, ZP4	191	1049	16792	2.01143	0.998888	0.0304659	0.0285075
GOTERM_BP_ALL	GO:0010562~positive regulation of phosphorus metabolic process	24	11.6505	0.00177525	RET, IL11, CSF1R, CSF3, CDKN1A, ACE, SYK, WNT3A, HGF, CD80, TNFRSF18, PTAFR, TNFRSF1B, MT3, GPNMB, IL1B, GPR183, HCLS1, LCP2, OSTN, DRD1, FGFR3, TLR4, ZP4	191	1049	16792	2.01143	0.998888	0.0304659	0.0285075
GOTERM_BP_ALL	GO:0042345~regulation of NF-kappaB import into nucleus	5	2.42718	0.00178798	IL10, IL1B, TLR7, TLR4, IL18R1	191	46	16792	9.55611	0.998941	0.0305474	0.0285838
GOTERM_BP_ALL	GO:0022603~regulation of anatomical structure morphogenesis	24	11.6505	0.00181931	IL10, RET, DRAXIN, KANK1, CSF1R, WNT3A, HGF, SHOX2, CYBB, NFATC2, DMP1, F3, MT3, TNFSF13B, HCK, COL4A2, GPNMB, IL1B, MAP1B, SFRP5, OGN, C3AR1, WASF3, CCR2	191	1051	16792	2.0076	0.999061	0.0309444	0.0289553
GOTERM_BP_ALL	GO:0030335~positive regulation of cell migration	13	6.31068	0.00184792	RET, CSF1R, ITGA4, HGF, TNFRSF18, PTAFR, F3, P2RY6, GPNMB, PLAU, C3AR1, DRD1, CCR2	191	395	16792	2.89345	0.999159	0.0312919	0.0292805
GOTERM_BP_ALL	GO:0046631~alpha-beta T cell activation	7	3.39806	0.00188246	CD83, SYK, GPR183, CD80, DOCK2, IL18R1, CCR2	191	114	16792	5.39837	0.999263	0.0317365	0.0296965
GOTERM_BP_ALL	GO:0071396~cellular response to lipid	15	7.28155	0.00199728	IL10, RET, PAQR9, CSF3, WNT3A, CD80, PTAFR, LY86, SSTR1, TNFRSF1B, ASS1, HCK, IL1B, TNIP3, TLR4	191	509	16792	2.59085	0.999526	0.0335246	0.0313696
GOTERM_BP_ALL	GO:0002703~regulation of leukocyte mediated immunity	8	3.8835	0.00200758	IL10, SYK, IL1B, PTAFR, CRTAM, PTPN6, TLR4, CCR2	191	156	16792	4.50852	0.999544	0.0335503	0.0313936
GOTERM_BP_ALL	GO:0031663~lipopolysaccharide-mediated signaling pathway	5	2.42718	0.00226118	HCK, IL1B, PTAFR, LY86, TLR4	191	49	16792	8.97104	0.999828	0.0376241	0.0352056
GOTERM_BP_ALL	GO:0030217~T cell differentiation	9	4.36893	0.00228321	CD83, VNN1, SYK, GPR183, CD80, RHOH, DOCK2, CARD11, IL18R1	191	204	16792	3.87866	0.999842	0.0378262	0.0353947
GOTERM_BP_ALL	GO:0065008~regulation of biological quality	58	28.1553	0.00241588	RET, DRAXIN, CDKN1A, CSF3, SPI1, DOCK8, SLC7A11, TNFSF13B, PLAU, C3AR1, CCR2, IL10, IL11, GHSR, ENTPD1, CASR, SYK, DIO2, CYBB, BHLHA15, TNFRSF1B, F3, GJD2, HCK, RBP4, COL2A1, SLCO4A1, MAP1B, IL1B, CDHR2, HCLS1, LCP2, TLR4, ATP6V0D2, BLK, KANK1, CSF1R, SLC24A4, LRTM1, PTAFR, IL20RA, TULP1, P2RY8, INPP5D, DRD1, WASF3, KCNJ5, ACE, WNT3A, MT4, MT3, GCK, FAM155B, SLC4A8, TF, GPR183, SPIRE2, PTPN6	191	3548	16792	1.43719	0.999905	0.0398516	0.0372899
GOTERM_BP_ALL	GO:2000147~positive regulation of cell motility	13	6.31068	0.00244985	RET, CSF1R, ITGA4, HGF, TNFRSF18, PTAFR, F3, P2RY6, GPNMB, PLAU, C3AR1, DRD1, CCR2	191	409	16792	2.7944	0.999916	0.0402385	0.0376519
GOTERM_BP_ALL	GO:0050789~regulation of biological process	143	69.4175	0.00253465	CSF3, SPI1, CD83, CD80, DMP1, BEST3, RGS1, PLAU, C3AR1, VSIG4, CHAC1, PTGDS, PAQR9, GHSR, CASR, HGF, DIO2, CACNA2D3, CYBB, BHLHA15, INPP4B, RBP4, DEPDC1B, COL4A2, SFRP5, MAP1B, RIN3, PPEF1, ATP6V0D2, CARD11, BLK, CFD, CSF1R, SHOX2, RHOBTB3, IL20RA, DAPP1, SAMSN1, CSF2RA, DPP4, INPP5D, DRD1, TPPP, CD300LG, FGF22, ACE, WNT3A, CRTAM, LY86, NFATC2, CORO2A, MT3, ARHGAP25, MARCO, TF, ARHGAP30, VNN1, GP…	191	10922	16792	1.15107	0.99994	0.0414534	0.0387888
GOTERM_BP_ALL	GO:0006605~protein targeting	18	8.73786	0.00258777	IL10, KANK1, CSF3, CDKN1A, MYBPC1, RGS19, SYK, WNT3A, MT3, FYB, GOLGA7B, IL1B, SFRP5, HCLS1, TLR7, DRD1, TLR4, IL18R1	191	701	16792	2.25748	0.999951	0.0421421	0.0394332
GOTERM_BP_ALL	GO:0006820~anion transport	14	6.79612	0.00263847	ACE, SYK, GABRA4, PTAFR, SLC7A11, BEST3, SLC1A7, SLC4A8, P2RY6, SLCO4A1, IL1B, SLCO2B1, CLCA2, SLC13A5	191	468	16792	2.62997	0.999959	0.0427858	0.0400355
GOTERM_BP_ALL	GO:0002699~positive regulation of immune effector process	8	3.8835	0.00266092	RBP4, SYK, IL1B, CD80, PTAFR, CRTAM, TLR4, CCR2	191	164	16792	4.2886	0.999963	0.0429677	0.0402057
GOTERM_BP_ALL	GO:0001934~positive regulation of protein phosphorylation	21	10.1942	0.00268271	RET, IL11, CSF1R, CSF3, CDKN1A, ACE, SYK, WNT3A, HGF, CD80, TNFRSF18, TNFRSF1B, MT3, GPNMB, IL1B, GPR183, HCLS1, LCP2, FGFR3, TLR4, ZP4	191	890	16792	2.07443	0.999966	0.0431375	0.0403647
GOTERM_BP_ALL	GO:0045577~regulation of B cell differentiation	4	1.94175	0.00273	SYK, INPP5D, PTPN6, CARD11	191	25	16792	14.0666	0.999971	0.0437142	0.0409043
GOTERM_BP_ALL	GO:0007169~transmembrane receptor protein tyrosine kinase signaling pathway	17	8.25243	0.002889	BLK, RET, GHSR, KANK1, CSF1R, SYK, HGF, CYBB, F3, MT3, HCK, COL4A2, IL1B, LCP2, FGFR3, ATP6V0D2, FGF22	191	648	16792	2.30644	0.999985	0.0459432	0.04299
GOTERM_BP_ALL	GO:0002366~leukocyte activation involved in immune response	9	4.36893	0.00289321	SYK, GPR183, CD80, PTAFR, LCP1, DOCK2, TLR4, IL18R1, CCR2	191	212	16792	3.73229	0.999985	0.0459432	0.04299
GOTERM_BP_ALL	GO:0070838~divalent metal ion transport	13	6.31068	0.00292957	SLC24A4, CASR, WNT3A, CACNA2D3, BHLHA15, MT3, MCOLN2, GCK, FAM155B, TF, PTPN6, DRD1, CACNG5	191	418	16792	2.73424	0.999987	0.0463284	0.0433504
GOTERM_BP_ALL	GO:0034220~ion transmembrane transport	22	10.6796	0.00300209	KCNJ5, SLC24A4, KCNC1, WNT3A, GABRA4, PTAFR, CACNA2D3, KCNA3, KCNAB1, SLC7A11, BEST3, SLC1A7, MCOLN2, FAM155B, SLC4A8, KCNS2, CLCA2, PTPN6, DRD1, SLC13A5, ATP6V0D2, CACNG5	191	963	16792	2.00847	0.99999	0.0472798	0.0442407
GOTERM_BP_ALL	GO:0051240~positive regulation of multicellular organismal process	29	14.0777	0.00301848	RET, CSF1R, CSF3, CD83, CD80, LRTM1, SHOX2, PTAFR, INPP5D, C3AR1, WASF3, CCR2, IL10, GHSR, SYK, WNT3A, HGF, CRTAM, CYBB, F3, VNN1, IL1B, MAP1B, HCLS1, TLR7, POLR3K, TLR4, CARD11, IL18R1	191	1431	16792	1.78167	0.999991	0.0472947	0.0442546
GOTERM_BP_ALL	GO:0042346~positive regulation of NF-kappaB import into nucleus	4	1.94175	0.0030606	IL1B, TLR7, TLR4, IL18R1	191	26	16792	13.5256	0.999992	0.0472947	0.0442546
GOTERM_BP_ALL	GO:0046633~alpha-beta T cell proliferation	4	1.94175	0.0030606	SYK, CD80, DOCK2, CCR2	191	26	16792	13.5256	0.999992	0.0472947	0.0442546
GOTERM_BP_ALL	GO:0002263~cell activation involved in immune response	9	4.36893	0.00306348	SYK, GPR183, CD80, PTAFR, LCP1, DOCK2, TLR4, IL18R1, CCR2	191	214	16792	3.69741	0.999992	0.0472947	0.0442546
GOTERM_BP_ALL	GO:0051272~positive regulation of cellular component movement	13	6.31068	0.00306598	RET, CSF1R, ITGA4, HGF, TNFRSF18, PTAFR, F3, P2RY6, GPNMB, PLAU, C3AR1, DRD1, CCR2	191	420	16792	2.72122	0.999992	0.0472947	0.0442546
GOTERM_BP_ALL	GO:0048519~negative regulation of biological process	71	34.466	0.00307719	DRAXIN, CDKN1A, CSF3, SPI1, CD83, DOCK8, BEST3, PLAU, RGS1, VSIG4, CHAC1, PTGDS, CCR2, IL10, IL11, GHSR, HGF, TNFRSF18, RHOH, MEPE, KCNAB1, BHLHA15, SSTR1, GMIP, TNFRSF1B, HCK, RBP4, COL2A1, COL4A2, TNNT1, SFRP5, MAP1B, IL1B, CDHR2, HCLS1, TLR4, ZP4, BLK, RGS18, KANK1, CSF1R, RGS19, HPGD, LRTM1, SHOX2, AOAH, SAMSN1, FSTL3, DPP4, PROKR1, GPNMB, INPP5D, DRD1, P2RY13, R3HDML, ACE, WNT3A, GZMA, NFATC…	191	4623	16792	1.35022	0.999992	0.0472947	0.0442546
GOTERM_BP_ALL	GO:0072511~divalent inorganic cation transport	13	6.31068	0.00309478	SLC24A4, CASR, WNT3A, CACNA2D3, BHLHA15, MT3, MCOLN2, GCK, FAM155B, TF, PTPN6, DRD1, CACNG5	191	421	16792	2.71475	0.999993	0.0473749	0.0443297
GOTERM_BP_ALL	GO:0050727~regulation of inflammatory response	11	5.33981	0.00312257	IL10, GHSR, HCK, IL1B, HGF, C3AR1, TLR7, AOAH, TNFRSF1B, TLR4, CCR2	191	314	16792	3.07987	0.999994	0.0476098	0.0445495
GOTERM_BP_ALL	GO:0040017~positive regulation of locomotion	13	6.31068	0.00318558	RET, CSF1R, ITGA4, HGF, TNFRSF18, PTAFR, F3, P2RY6, GPNMB, PLAU, C3AR1, DRD1, CCR2	191	422	16792	2.70832	0.999995	0.0483778	0.0452681
GOTERM_BP_ALL	GO:0048585~negative regulation of response to stimulus	28	13.5922	0.0032236	RGS18, KANK1, DRAXIN, RGS19, LRTM1, AOAH, SAMSN1, FSTL3, PLAU, RGS1, INPP5D, DRD1, CHAC1, CCR2, IL10, GHSR, WNT3A, HGF, RHOH, TNFRSF1B, COL2A1, VNN1, SFRP5, IL1B, TNIP3, FABP7, PTPN6, TLR4	191	1369	16792	1.79814	0.999996	0.0487617	0.0456273
GOTERM_BP_ALL	GO:0007259~JAK-STAT cascade	8	3.8835	0.00335581	IL10, RET, CSF1R, TNFRSF18, LRTM1, HCLS1, FGFR3, CCR2	191	171	16792	4.11304	0.999997	0.0505617	0.0473116
GOTERM_BP_ALL	GO:0035412~regulation of catenin import into nucleus	4	1.94175	0.00341476	KANK1, RGS19, WNT3A, SFRP5	191	27	16792	13.0246	0.999998	0.0512482	0.047954
GOTERM_BP_ALL	GO:0090066~regulation of anatomical structure size	14	6.79612	0.00351313	RET, DRAXIN, KANK1, CSF3, ACE, WNT3A, PTAFR, MT3, HCK, MAP1B, CDHR2, SPIRE2, HCLS1, DRD1	191	484	16792	2.54303	0.999999	0.0525186	0.0491427
GOTERM_BP_ALL	GO:0098660~inorganic ion transmembrane transport	18	8.73786	0.0036445	KCNJ5, SLC24A4, KCNC1, WNT3A, GABRA4, PTAFR, CACNA2D3, KCNA3, KCNAB1, BEST3, MCOLN2, FAM155B, KCNS2, CLCA2, PTPN6, DRD1, ATP6V0D2, CACNG5	191	725	16792	2.18275	0.999999	0.0542704	0.0507819
GOTERM_BP_ALL	GO:0072594~establishment of protein localization to organelle	17	8.25243	0.00377108	IL10, KANK1, CSF3, CDKN1A, MYBPC1, RGS19, SYK, WNT3A, MT3, FYB, IL1B, SFRP5, HCLS1, TLR7, DRD1, TLR4, IL18R1	191	666	16792	2.24411	0.999999	0.0559377	0.052342
GOTERM_BP_ALL	GO:0097696~STAT cascade	8	3.8835	0.00393196	IL10, RET, CSF1R, TNFRSF18, LRTM1, HCLS1, FGFR3, CCR2	191	176	16792	3.99619	1	0.0580989	0.0543643
GOTERM_BP_ALL	GO:0008219~cell death	36	17.4757	0.00401774	BLK, RET, CSF1R, DRAXIN, CDKN1A, CSF3, SPI1, RGS19, DOCK8, IL20RA, PROKR1, GPNMB, MCF2L, INPP5D, CHAC1, IL10, IL11, WNT3A, MCF2, HGF, TNFRSF18, GZMA, LY86, TNFRSF1B, MT3, F3, HCK, COL2A1, VNN1, SFRP5, IL1B, HCLS1, PTPN6, FGFR3, TLR4, CARD11	191	1958	16792	1.61644	1	0.0591381	0.0553367
GOTERM_BP_ALL	GO:0033993~response to lipid	20	9.70874	0.00410906	IL10, RET, PAQR9, CSF3, CDKN1A, WNT3A, CD80, TNFRSF18, PTAFR, LY86, CYBB, SSTR1, TNFRSF1B, ASS1, HCK, RBP4, IL1B, TNIP3, PTGDS, TLR4	191	860	16792	2.04456	1	0.0602504	0.0563775
GOTERM_BP_ALL	GO:1901700~response to oxygen-containing compound	29	14.0777	0.00422877	RET, KANK1, CDKN1A, CSF3, SPI1, CD80, GCNT1, PTAFR, P2RY6, DRD1, IL10, GHSR, WNT3A, HGF, TNFRSF18, LY86, CYBB, SSTR1, TNFRSF1B, MT3, GCK, ASS1, HCK, RBP4, IL1B, TNIP3, ATP6V0D2, TLR4, SIPA1	191	1466	16792	1.73913	1	0.061769	0.0577985
GOTERM_BP_ALL	GO:0002757~immune response-activating signal transduction	14	6.79612	0.00445992	BLK, SYK, NFATC2, FYB, MARCO, HCK, INPP5D, TNIP3, C3AR1, LCP2, PTPN6, TLR7, TLR4, CARD11	191	498	16792	2.47154	1	0.0648977	0.0607261
GOTERM_BP_ALL	GO:0042327~positive regulation of phosphorylation	21	10.1942	0.00449991	RET, IL11, CSF1R, CSF3, CDKN1A, ACE, SYK, WNT3A, HGF, CD80, TNFRSF18, TNFRSF1B, MT3, GPNMB, IL1B, GPR183, HCLS1, LCP2, FGFR3, TLR4, ZP4	191	932	16792	1.98095	1	0.0652316	0.0610385
GOTERM_BP_ALL	GO:0030198~extracellular matrix organization	11	5.33981	0.00482744	ADAMTS4, DPP4, ADAMTS2, COL2A1, MMP7, COL4A2, ITGA4, WNT3A, MMP1, DMP1, LCP1	191	334	16792	2.89544	1	0.0697155	0.0652342
GOTERM_BP_ALL	GO:0043062~extracellular structure organization	11	5.33981	0.00487568	ADAMTS4, DPP4, ADAMTS2, COL2A1, MMP7, COL4A2, ITGA4, WNT3A, MMP1, DMP1, LCP1	191	335	16792	2.8868	1	0.0701474	0.0656384
GOTERM_BP_ALL	GO:0032649~regulation of interferon-gamma production	6	2.91262	0.00489706	IL10, IL1B, TLR7, TLR4, IL18R1, CCR2	191	97	16792	5.43812	1	0.0701912	0.0656793
GOTERM_BP_ALL	GO:0034765~regulation of ion transmembrane transport	12	5.82524	0.00510946	KCNJ5, KCNC1, WNT3A, KCNS2, PTAFR, CACNA2D3, KCNA3, CYBB, PTPN6, KCNAB1, DRD1, CACNG5	191	392	16792	2.69131	1	0.0729623	0.0682723
GOTERM_BP_ALL	GO:0045619~regulation of lymphocyte differentiation	7	3.39806	0.00520732	CD83, VNN1, SYK, INPP5D, CD80, PTPN6, CARD11	191	140	16792	4.39581	1	0.0740833	0.0693212
GOTERM_BP_ALL	GO:0002695~negative regulation of leukocyte activation	7	3.39806	0.00557497	IL10, GPNMB, INPP5D, PTPN6, VSIG4, SAMSN1, CCR2	191	142	16792	4.3339	1	0.0787285	0.0736678
GOTERM_BP_ALL	GO:0014066~regulation of phosphatidylinositol 3-kinase signaling	7	3.39806	0.00557497	CSF3, HGF, CD80, HCLS1, PTPN6, FGFR3, FGF22	191	142	16792	4.3339	1	0.0787285	0.0736678
GOTERM_BP_ALL	GO:0032388~positive regulation of intracellular transport	10	4.85437	0.00560042	KANK1, CSF3, MYBPC1, SYK, WNT3A, IL1B, HCLS1, TLR7, TLR4, IL18R1	191	288	16792	3.05265	1	0.078797	0.073732
GOTERM_BP_ALL	GO:0030099~myeloid cell differentiation	11	5.33981	0.00578182	IL11, CSF1R, CSF3, SPI1, INPP5D, GPR183, HCLS1, PTPN6, TLR4, FSTL3, C1QC	191	343	16792	2.81947	1	0.0810513	0.0758413
GOTERM_BP_ALL	GO:0048771~tissue remodeling	7	3.39806	0.00596127	CSF1R, ACE, SYK, INPP5D, IL20RA, MEPE, CCR2	191	144	16792	4.27371	1	0.0832619	0.0779099
GOTERM_BP_ALL	GO:2000249~regulation of actin cytoskeleton reorganization	4	1.94175	0.00606119	CSF1R, HCK, CSF3, HCLS1	191	33	16792	10.6565	1	0.0843497	0.0789277
GOTERM_BP_ALL	GO:0045926~negative regulation of growth	9	4.36893	0.00608704	IL10, DRAXIN, CDKN1A, RBP4, WNT3A, CDHR2, FGFR3, MT3, SIPA1	191	240	16792	3.29686	1	0.0844026	0.0789772
GOTERM_BP_ALL	GO:0032945~negative regulation of mononuclear cell proliferation	5	2.42718	0.00628243	IL10, GPNMB, INPP5D, PTPN6, VSIG4	191	65	16792	6.76279	1	0.085825	0.0803081
GOTERM_BP_ALL	GO:0030574~collagen catabolic process	5	2.42718	0.00628243	ADAMTS2, COL2A1, MMP7, COL4A2, MMP1	191	65	16792	6.76279	1	0.085825	0.0803081
GOTERM_BP_ALL	GO:0032729~positive regulation of interferon-gamma production	5	2.42718	0.00628243	IL1B, TLR7, TLR4, IL18R1, CCR2	191	65	16792	6.76279	1	0.085825	0.0803081
GOTERM_BP_ALL	GO:0050672~negative regulation of lymphocyte proliferation	5	2.42718	0.00628243	IL10, GPNMB, INPP5D, PTPN6, VSIG4	191	65	16792	6.76279	1	0.085825	0.0803081
GOTERM_BP_ALL	GO:0032609~interferon-gamma production	6	2.91262	0.00630175	IL10, IL1B, TLR7, TLR4, IL18R1, CCR2	191	103	16792	5.12133	1	0.085825	0.0803081
GOTERM_BP_ALL	GO:0032880~regulation of protein localization	21	10.1942	0.00634668	BLK, IL10, GHSR, KANK1, CSF1R, CSF3, CDKN1A, MYBPC1, RGS19, SYK, WNT3A, CRTAM, GCK, RBP4, IL1B, SFRP5, HCLS1, TLR7, LCP1, TLR4, IL18R1	191	962	16792	1.91917	1	0.0860971	0.0805628
GOTERM_BP_ALL	GO:0072376~protein activation cascade	7	3.39806	0.00636673	C1QB, CFD, C1QA, C3AR1, VSIG4, F3, C1QC	191	146	16792	4.21516	1	0.0860971	0.0805628
GOTERM_BP_ALL	GO:0042535~positive regulation of tumor necrosis factor biosynthetic process	3	1.45631	0.00654965	CYBB, TLR4, CCR2	191	11	16792	23.9772	1	0.0882589	0.0825856
GOTERM_BP_ALL	GO:0045124~regulation of bone resorption	4	1.94175	0.0065931	CSF1R, SYK, INPP5D, IL20RA	191	34	16792	10.3431	1	0.0883674	0.0826871
GOTERM_BP_ALL	GO:0034762~regulation of transmembrane transport	12	5.82524	0.00660389	KCNJ5, KCNC1, WNT3A, KCNS2, PTAFR, CACNA2D3, KCNA3, CYBB, PTPN6, KCNAB1, DRD1, CACNG5	191	406	16792	2.59851	1	0.0883674	0.0826871
GOTERM_BP_ALL	GO:0032940~secretion by cell	21	10.1942	0.00663434	BLK, IL10, CFD, IL11, GHSR, CSF1R, SYK, HGF, PTAFR, CRTAM, SLC1A7, GCK, TNFSF13B, HCK, TF, RBP4, IL1B, LCP2, TLR4, CCR2, ZP4	191	966	16792	1.91122	1	0.0884656	0.082779
GOTERM_BP_ALL	GO:1902580~single-organism cellular localization	23	11.165	0.00677816	IL10, KANK1, CSF3, CDKN1A, RGS19, SYK, ITGA4, WNT3A, TULP1, MT3, FYB, PLEKHA8, GOLGA7B, IL1B, MAP1B, SFRP5, SPIRE2, HCLS1, TLR7, DRD1, DOCK2, TLR4, IL18R1	191	1102	16792	1.83491	1	0.0900695	0.0842798
GOTERM_BP_ALL	GO:0046425~regulation of JAK-STAT cascade	7	3.39806	0.00699519	IL10, RET, CSF1R, TNFRSF18, LRTM1, HCLS1, FGFR3	191	149	16792	4.13029	1	0.0922504	0.0863205
GOTERM_BP_ALL	GO:1904892~regulation of STAT cascade	7	3.39806	0.00699519	IL10, RET, CSF1R, TNFRSF18, LRTM1, HCLS1, FGFR3	191	149	16792	4.13029	1	0.0922504	0.0863205
GOTERM_BP_ALL	GO:0098656~anion transmembrane transport	8	3.8835	0.0070146	SLC4A8, GABRA4, PTAFR, CLCA2, SLC7A11, SLC13A5, SLC1A7, BEST3	191	196	16792	3.58842	1	0.0922504	0.0863205
GOTERM_BP_ALL	GO:0032535~regulation of cellular component size	11	5.33981	0.00717739	RET, KANK1, DRAXIN, HCK, CSF3, WNT3A, MAP1B, CDHR2, SPIRE2, HCLS1, MT3	191	354	16792	2.73186	1	0.094068	0.0880213
GOTERM_BP_ALL	GO:0006812~cation transport	21	10.1942	0.00732085	KCNJ5, SLC24A4, CASR, KCNC1, WNT3A, CACNA2D3, KCNA3, KCNAB1, BHLHA15, MT3, MCOLN2, GCK, FAM155B, SLC4A8, TF, KCNS2, PTPN6, DRD1, SLC13A5, ATP6V0D2, CACNG5	191	975	16792	1.89358	1	0.0956208	0.0894743
GOTERM_BP_ALL	GO:0002764~immune response-regulating signaling pathway	14	6.79612	0.00751813	BLK, SYK, NFATC2, FYB, MARCO, HCK, INPP5D, TNIP3, C3AR1, LCP2, PTPN6, TLR7, TLR4, CARD11	191	531	16792	2.31794	1	0.0978635	0.0915728
GOTERM_BP_ALL	GO:0006915~apoptotic process	32	15.534	0.00760872	BLK, RET, CSF1R, DRAXIN, CDKN1A, SPI1, DOCK8, IL20RA, PROKR1, MCF2L, INPP5D, CHAC1, IL10, IL11, WNT3A, MCF2, HGF, TNFRSF18, GZMA, LY86, TNFRSF1B, MT3, F3, HCK, COL2A1, VNN1, SFRP5, IL1B, HCLS1, PTPN6, FGFR3, TLR4	191	1747	16792	1.61037	1	0.0987071	0.0923622
GOTERM_BP_ALL	GO:0070664~negative regulation of leukocyte proliferation	5	2.42718	0.00774731	IL10, GPNMB, INPP5D, PTPN6, VSIG4	191	69	16792	6.37074	1	0.0999722	0.0935459
GOTERM_BP_ALL	GO:0002693~positive regulation of cellular extravasation	3	1.45631	0.00780139	ITGA4, PTAFR, CCR2	191	12	16792	21.9791	1	0.0999722	0.0935459
GOTERM_BP_ALL	GO:0045086~positive regulation of interleukin-2 biosynthetic process	3	1.45631	0.00780139	IL1B, CD80, CARD11	191	12	16792	21.9791	1	0.0999722	0.0935459
GOTERM_BP_ALL	GO:0042325~regulation of phosphorylation	27	13.1068	0.00781073	RET, CSF1R, CDKN1A, CSF3, CD80, LRTM1, SAMSN1, GPNMB, IL11, ACE, SYK, WNT3A, HGF, TNFRSF18, RHOH, TNFRSF1B, MT3, GCK, GPR183, IL1B, HCLS1, PTPN6, TLR7, LCP2, FGFR3, TLR4, ZP4	191	1393	16792	1.70405	1	0.0999722	0.0935459
GOTERM_BP_ALL	GO:0001503~ossification	11	5.33981	0.0079244	CASR, COL2A1, GPNMB, WNT3A, HGF, SHOX2, MEPE, DMP1, OSTN, FGFR3, FSTL3	191	359	16792	2.69381	1	0.100996	0.0945041
GOTERM_BP_ALL	GO:2000377~regulation of reactive oxygen species metabolic process	7	3.39806	0.00794351	IL10, CDKN1A, SYK, IL1B, MT3, TLR4, ASS1	191	153	16792	4.02231	1	0.100996	0.0945041
GOTERM_BP_ALL	GO:0030100~regulation of endocytosis	8	3.8835	0.00822578	BLK, HCK, TF, SYK, WNT3A, IL1B, TULP1, DOCK2	191	202	16792	3.48183	1	0.104239	0.0975382
GOTERM_BP_ALL	GO:0048869~cellular developmental process	61	29.6117	0.00834398	RET, DRAXIN, CDKN1A, CSF3, SPI1, CD83, CD80, SLC7A11, CHAC1, CCR2, IL10, IL11, SYK, ITGA4, HGF, RHOH, KCNAB1, BHLHA15, HCK, COL2A1, NRN1L, COL4A2, SFRP5, MAP1B, IL1B, CDHR2, HCLS1, DOCK2, TLR4, CARD11, BLK, KANK1, CSF1R, RBM47, RGS19, SHOX2, TULP1, FSTL3, GPNMB, TMEM204, INPP5D, DRD1, WASF3, FGF22, ACE, NEBL, WNT3A, MCF2, LHFPL5, NFATC2, MT3, KLF7, VNN1, GPR183, FABP7, OGN, PTPN6, OSTN, FGFR3, IL…	191	3992	16792	1.34341	1	0.105138	0.0983802
GOTERM_BP_ALL	GO:0030225~macrophage differentiation	4	1.94175	0.00835174	CSF1R, SPI1, HCLS1, C1QC	191	37	16792	9.50446	1	0.105138	0.0983802
GOTERM_BP_ALL	GO:0098657~import into cell	5	2.42718	0.00855723	FAM155B, KCNJ5, TF, ITGA4, DRD1	191	71	16792	6.19128	1	0.107021	0.100142
GOTERM_BP_ALL	GO:0032642~regulation of chemokine production	5	2.42718	0.00855723	IL10, CSF1R, IL1B, TLR7, TLR4	191	71	16792	6.19128	1	0.107021	0.100142
GOTERM_BP_ALL	GO:0090316~positive regulation of intracellular protein transport	9	4.36893	0.00882136	KANK1, CSF3, MYBPC1, WNT3A, IL1B, HCLS1, TLR7, TLR4, IL18R1	191	256	16792	3.0908	1	0.109965	0.102897
GOTERM_BP_ALL	GO:0030183~B cell differentiation	6	2.91262	0.00890615	IL10, IL11, SYK, ITGA4, INPP5D, GPR183	191	112	16792	4.7098	1	0.110662	0.103548
GOTERM_BP_ALL	GO:0045346~regulation of MHC class II biosynthetic process	3	1.45631	0.00915162	IL10, SPI1, TLR4	191	13	16792	20.2884	1	0.112615	0.105376
GOTERM_BP_ALL	GO:0045351~type I interferon biosynthetic process	3	1.45631	0.00915162	IL10, TLR7, TLR4	191	13	16792	20.2884	1	0.112615	0.105376
GOTERM_BP_ALL	GO:0032725~positive regulation of granulocyte macrophage colony-stimulating factor production	3	1.45631	0.00915162	SYK, IL1B, CD80	191	13	16792	20.2884	1	0.112615	0.105376
GOTERM_BP_ALL	GO:0045807~positive regulation of endocytosis	6	2.91262	0.00923514	TF, SYK, WNT3A, IL1B, TULP1, DOCK2	191	113	16792	4.66812	1	0.113278	0.105997
GOTERM_BP_ALL	GO:0006816~calcium ion transport	11	5.33981	0.00942035	FAM155B, SLC24A4, CASR, WNT3A, CACNA2D3, PTPN6, DRD1, BHLHA15, MCOLN2, GCK, CACNG5	191	369	16792	2.62081	1	0.115181	0.107777
GOTERM_BP_ALL	GO:0050866~negative regulation of cell activation	7	3.39806	0.00950477	IL10, GPNMB, INPP5D, PTPN6, VSIG4, SAMSN1, CCR2	191	159	16792	3.87053	1	0.115843	0.108397
GOTERM_BP_ALL	GO:0012501~programmed cell death	33	16.0194	0.00975871	BLK, RET, CSF1R, DRAXIN, CDKN1A, SPI1, DOCK8, IL20RA, PROKR1, MCF2L, INPP5D, CHAC1, IL10, IL11, WNT3A, MCF2, HGF, TNFRSF18, GZMA, LY86, TNFRSF1B, MT3, F3, HCK, COL2A1, VNN1, SFRP5, IL1B, HCLS1, PTPN6, FGFR3, TLR4, CARD11	191	1852	16792	1.56654	1	0.118561	0.110939
GOTERM_BP_ALL	GO:0044259~multicellular organismal macromolecule metabolic process	6	2.91262	0.00991808	ADAMTS2, COL2A1, ACE, MMP7, COL4A2, MMP1	191	115	16792	4.58693	1	0.120115	0.112394
GOTERM_BP_ALL	GO:0043266~regulation of potassium ion transport	5	2.42718	0.0103389	KCNC1, KCNS2, KCNAB1, DRD1, GCK	191	75	16792	5.86108	1	0.124817	0.116794
GOTERM_BP_ALL	GO:0071801~regulation of podosome assembly	3	1.45631	0.010598	BLK, HCK, LCP1	191	14	16792	18.8392	1	0.126871	0.118716
GOTERM_BP_ALL	GO:0045342~MHC class II biosynthetic process	3	1.45631	0.010598	IL10, SPI1, TLR4	191	14	16792	18.8392	1	0.126871	0.118716
GOTERM_BP_ALL	GO:0002822~regulation of adaptive immune response based on somatic recombination of immune receptors built from immunoglobulin superfamily domains	6	2.91262	0.010635	IL10, IL1B, CD80, PTPN6, TNFSF13B, CCR2	191	117	16792	4.50852	1	0.126871	0.118716
GOTERM_BP_ALL	GO:1903708~positive regulation of hemopoiesis	7	3.39806	0.0106778	CSF3, CD83, VNN1, SYK, INPP5D, CD80, HCLS1	191	163	16792	3.77554	1	0.126871	0.118716
GOTERM_BP_ALL	GO:0006796~phosphate-containing compound metabolic process	49	23.7864	0.0106918	RET, CDKN1A, CSF3, PPP1R17, CD80, QPRT, OGDHL, ENO2, PP2D1, CCR2, IL11, SYK, HGF, TNFRSF18, RHOH, TNFRSF1B, HCK, INPP4B, IL1B, HCLS1, TLR7, LCP2, PPEF1, TLR4, PLCB2, CARD11, ZP4, BLK, CSF1R, LRTM1, PTAFR, DAPP1, IL2RG, CSF2RA, SAMSN1, FYB, GPNMB, INPP5D, DRD1, FGF22, P2RY13, ACE, WNT3A, MT3, GCK, GPR183, PTPN6, OSTN, FGFR3	191	3083	16792	1.39731	1	0.126871	0.118716
GOTERM_BP_ALL	GO:0042592~homeostatic process	30	14.5631	0.010708	CSF1R, SLC24A4, SPI1, IL20RA, TULP1, TNFSF13B, P2RY8, INPP5D, C3AR1, DRD1, CCR2, CASR, SYK, DIO2, CYBB, BHLHA15, MT4, MT3, GCK, FAM155B, SLC4A8, TF, RBP4, COL2A1, GPR183, IL1B, HCLS1, PTPN6, ATP6V0D2, TLR4	191	1645	16792	1.60334	1	0.126871	0.118716
GOTERM_BP_ALL	GO:0032602~chemokine production	5	2.42718	0.010819	IL10, CSF1R, IL1B, TLR7, TLR4	191	76	16792	5.78396	1	0.127791	0.119576
GOTERM_BP_ALL	GO:0050714~positive regulation of protein secretion	8	3.8835	0.0110637	BLK, IL10, CSF1R, RBP4, SYK, IL1B, CRTAM, GCK	191	214	16792	3.28659	1	0.129756	0.121416
GOTERM_BP_ALL	GO:0006793~phosphorus metabolic process	49	23.7864	0.0110752	RET, CDKN1A, CSF3, PPP1R17, CD80, QPRT, OGDHL, ENO2, PP2D1, CCR2, IL11, SYK, HGF, TNFRSF18, RHOH, TNFRSF1B, HCK, INPP4B, IL1B, HCLS1, TLR7, LCP2, PPEF1, TLR4, PLCB2, CARD11, ZP4, BLK, CSF1R, LRTM1, PTAFR, DAPP1, IL2RG, CSF2RA, SAMSN1, FYB, GPNMB, INPP5D, DRD1, FGF22, P2RY13, ACE, WNT3A, MT3, GCK, GPR183, PTPN6, OSTN, FGFR3	191	3089	16792	1.39459	1	0.129756	0.121416
GOTERM_BP_ALL	GO:0042088~T-helper 1 type immune response	4	1.94175	0.0110871	CD80, TLR4, IL18R1, CCR2	191	41	16792	8.57719	1	0.129756	0.121416
GOTERM_BP_ALL	GO:0032102~negative regulation of response to external stimulus	9	4.36893	0.0111892	IL10, GHSR, PLAU, WNT3A, HGF, FABP7, DRD1, AOAH, TNFRSF1B	191	267	16792	2.96347	1	0.130552	0.12216
GOTERM_BP_ALL	GO:0030334~regulation of cell migration	16	7.76699	0.0112269	RET, KANK1, CSF1R, ACE, ITGA4, HGF, TNFRSF18, PTAFR, F3, P2RY6, GPNMB, PLAU, GPR183, C3AR1, DRD1, CCR2	191	685	16792	2.05352	1	0.130594	0.122199
GOTERM_BP_ALL	GO:0050663~cytokine secretion	7	3.39806	0.011274	IL10, CSF1R, SYK, IL1B, CRTAM, LCP2, TLR4	191	165	16792	3.72978	1	0.130744	0.12234
GOTERM_BP_ALL	GO:0030316~osteoclast differentiation	5	2.42718	0.0113132	CSF1R, INPP5D, GPR183, TLR4, FSTL3	191	77	16792	5.70885	1	0.130803	0.122395
GOTERM_BP_ALL	GO:0010941~regulation of cell death	28	13.5922	0.0114575	BLK, RET, CSF1R, DRAXIN, CDKN1A, CSF3, DOCK8, IL20RA, PROKR1, GPNMB, MCF2L, INPP5D, IL10, IL11, WNT3A, MCF2, HGF, TNFRSF18, GZMA, TNFRSF1B, MT3, F3, HCK, COL2A1, VNN1, IL1B, HCLS1, CARD11	191	1509	16792	1.63132	1	0.132072	0.123582
GOTERM_BP_ALL	GO:1903827~regulation of cellular protein localization	14	6.79612	0.0117209	IL10, KANK1, CSF3, CDKN1A, MYBPC1, RGS19, WNT3A, IL1B, SFRP5, HCLS1, TLR7, LCP1, TLR4, IL18R1	191	562	16792	2.19008	1	0.134429	0.125788
GOTERM_BP_ALL	GO:0051094~positive regulation of developmental process	22	10.6796	0.0117322	RET, GHSR, CSF3, CD83, SYK, WNT3A, HGF, CD80, LRTM1, SHOX2, CYBB, NFATC2, F3, TNFSF13B, VNN1, IL1B, MAP1B, INPP5D, C3AR1, HCLS1, WASF3, CCR2	191	1089	16792	1.77609	1	0.134429	0.125788
GOTERM_BP_ALL	GO:0033135~regulation of peptidyl-serine phosphorylation	6	2.91262	0.0117756	RET, IL11, CSF3, WNT3A, HGF, HCLS1	191	120	16792	4.39581	1	0.134523	0.125875
GOTERM_BP_ALL	GO:0001932~regulation of protein phosphorylation	25	12.1359	0.0119251	RET, CSF1R, CDKN1A, CSF3, CD80, LRTM1, SAMSN1, GPNMB, IL11, ACE, SYK, WNT3A, HGF, TNFRSF18, TNFRSF1B, MT3, GPR183, IL1B, HCLS1, PTPN6, TLR7, LCP2, FGFR3, TLR4, ZP4	191	1300	16792	1.6907	1	0.135825	0.127094
GOTERM_BP_ALL	GO:0032645~regulation of granulocyte macrophage colony-stimulating factor production	3	1.45631	0.0121382	SYK, IL1B, CD80	191	15	16792	17.5832	1	0.137029	0.12822
GOTERM_BP_ALL	GO:0032604~granulocyte macrophage colony-stimulating factor production	3	1.45631	0.0121382	SYK, IL1B, CD80	191	15	16792	17.5832	1	0.137029	0.12822
GOTERM_BP_ALL	GO:2000251~positive regulation of actin cytoskeleton reorganization	3	1.45631	0.0121382	HCK, CSF3, HCLS1	191	15	16792	17.5832	1	0.137029	0.12822
GOTERM_BP_ALL	GO:0050770~regulation of axonogenesis	7	3.39806	0.0122411	RET, DRAXIN, WNT3A, MAP1B, OGN, SHOX2, MT3	191	168	16792	3.66318	1	0.137785	0.128928
GOTERM_BP_ALL	GO:0046427~positive regulation of JAK-STAT cascade	5	2.42718	0.0123448	IL10, CSF1R, TNFRSF18, HCLS1, FGFR3	191	79	16792	5.56432	1	0.138139	0.129259
GOTERM_BP_ALL	GO:1904894~positive regulation of STAT cascade	5	2.42718	0.0123448	IL10, CSF1R, TNFRSF18, HCLS1, FGFR3	191	79	16792	5.56432	1	0.138139	0.129259
GOTERM_BP_ALL	GO:0051250~negative regulation of lymphocyte activation	6	2.91262	0.0125805	IL10, GPNMB, INPP5D, PTPN6, VSIG4, SAMSN1	191	122	16792	4.32375	1	0.140367	0.131344
GOTERM_BP_ALL	GO:0046903~secretion	22	10.6796	0.0127803	BLK, IL10, CFD, IL11, GHSR, CSF1R, ACE, SYK, HGF, PTAFR, CRTAM, SLC1A7, GCK, TNFSF13B, HCK, TF, RBP4, IL1B, LCP2, TLR4, CCR2, ZP4	191	1098	16792	1.76153	1	0.142181	0.133041
GOTERM_BP_ALL	GO:0006950~response to stress	56	27.1845	0.0133031	RET, CDKN1A, CD83, DOCK8, SLC7A11, PSTPIP1, MAP1LC3C, PLAU, C3AR1, VSIG4, CHAC1, CCR2, IL10, GHSR, ENTPD1, SYK, HGF, TNFRSF18, RNASE6, CYBB, BHLHA15, SSTR1, TNFRSF1B, F3, HCK, IL1B, CD48, TLR7, LCP2, LCP1, DOCK2, TLR4, CARD11, BLK, CFD, C1QB, KANK1, CSF1R, C1QA, PTAFR, AOAH, DPP4, DRD1, WNT3A, CRTAM, LY86, NFATC2, MT3, ASS1, MARCO, VNN1, TNIP3, PTPN6, POLR3K, SIPA1, C1QC	191	3677	16792	1.33895	1	0.14695	0.137504
GOTERM_BP_ALL	GO:0045765~regulation of angiogenesis	8	3.8835	0.0133314	COL4A2, GPNMB, IL1B, HGF, C3AR1, CYBB, F3, CCR2	191	222	16792	3.16815	1	0.14695	0.137504
GOTERM_BP_ALL	GO:0072593~reactive oxygen species metabolic process	8	3.8835	0.0133314	IL10, CDKN1A, SYK, IL1B, CYBB, MT3, TLR4, ASS1	191	222	16792	3.16815	1	0.14695	0.137504
GOTERM_BP_ALL	GO:0031295~T cell costimulation	5	2.42718	0.0134347	DPP4, CD80, PTPN6, CARD11, TNFSF13B	191	81	16792	5.42693	1	0.14695	0.137504
GOTERM_BP_ALL	GO:0045621~positive regulation of lymphocyte differentiation	5	2.42718	0.0134347	CD83, VNN1, SYK, INPP5D, CD80	191	81	16792	5.42693	1	0.14695	0.137504
GOTERM_BP_ALL	GO:0033627~cell adhesion mediated by integrin	4	1.94175	0.0134394	DPP4, RET, SYK, PTPN6	191	44	16792	7.99238	1	0.14695	0.137504
GOTERM_BP_ALL	GO:0001818~negative regulation of cytokine production	8	3.8835	0.0136372	IL10, GHSR, CD83, GPNMB, INPP5D, HGF, VSIG4, TLR4	191	223	16792	3.15395	1	0.148689	0.139131
GOTERM_BP_ALL	GO:0060341~regulation of cellular localization	18	8.73786	0.0138325	IL10, KANK1, CSF3, CDKN1A, MYBPC1, RGS19, SYK, WNT3A, IL1B, MAP1B, SFRP5, HCLS1, PTPN6, TLR7, LCP1, DRD1, TLR4, IL18R1	191	834	16792	1.89747	1	0.150389	0.140722
GOTERM_BP_ALL	GO:0040012~regulation of locomotion	17	8.25243	0.0138759	RET, KANK1, CSF1R, ACE, ITGA4, WNT3A, HGF, TNFRSF18, PTAFR, F3, P2RY6, GPNMB, PLAU, GPR183, C3AR1, DRD1, CCR2	191	768	16792	1.94606	1	0.150433	0.140764
GOTERM_BP_ALL	GO:0031294~lymphocyte costimulation	5	2.42718	0.0140019	DPP4, CD80, PTPN6, CARD11, TNFSF13B	191	82	16792	5.36075	1	0.151371	0.141641
GOTERM_BP_ALL	GO:0045123~cellular extravasation	4	1.94175	0.0142817	ITGA4, GCNT1, PTAFR, CCR2	191	45	16792	7.81478	1	0.153098	0.143257
GOTERM_BP_ALL	GO:0038083~peptidyl-tyrosine autophosphorylation	4	1.94175	0.0142817	BLK, HCK, ACE, SYK	191	45	16792	7.81478	1	0.153098	0.143257
GOTERM_BP_ALL	GO:0032720~negative regulation of tumor necrosis factor production	4	1.94175	0.0142817	IL10, GHSR, GPNMB, TLR4	191	45	16792	7.81478	1	0.153098	0.143257
GOTERM_BP_ALL	GO:0045595~regulation of cell differentiation	28	13.5922	0.0151277	RET, KANK1, DRAXIN, CSF3, CD83, SPI1, CD80, SHOX2, FSTL3, INPP5D, CCR2, SYK, WNT3A, HGF, NFATC2, BHLHA15, MT3, VNN1, GPR183, IL1B, MAP1B, OGN, HCLS1, PTPN6, OSTN, TLR4, CARD11, C1QC	191	1544	16792	1.59434	1	0.161714	0.151319
GOTERM_BP_ALL	GO:0042981~regulation of apoptotic process	26	12.6214	0.0151949	BLK, RET, CSF1R, DRAXIN, CDKN1A, DOCK8, IL20RA, PROKR1, MCF2L, INPP5D, IL10, IL11, WNT3A, MCF2, HGF, TNFRSF18, GZMA, TNFRSF1B, MT3, F3, HCK, COL2A1, VNN1, IL1B, HCLS1, CARD11	191	1400	16792	1.63273	1	0.16194	0.151531
GOTERM_BP_ALL	GO:0050851~antigen receptor-mediated signaling pathway	8	3.8835	0.0152335	BLK, SYK, INPP5D, NFATC2, PTPN6, LCP2, CARD11, FYB	191	228	16792	3.08478	1	0.16194	0.151531
GOTERM_BP_ALL	GO:0033630~positive regulation of cell adhesion mediated by integrin	3	1.45631	0.0154908	RET, SYK, PTPN6	191	17	16792	15.5146	1	0.16422	0.153664
GOTERM_BP_ALL	GO:1903409~reactive oxygen species biosynthetic process	5	2.42718	0.0157939	IL10, IL1B, CYBB, TLR4, ASS1	191	85	16792	5.17154	1	0.16697	0.156237
GOTERM_BP_ALL	GO:1903556~negative regulation of tumor necrosis factor superfamily cytokine production	4	1.94175	0.0160545	IL10, GHSR, GPNMB, TLR4	191	47	16792	7.48223	1	0.168934	0.158075
GOTERM_BP_ALL	GO:0007596~blood coagulation	10	4.85437	0.016068	ENTPD1, SYK, PLAU, WNT3A, DOCK8, PTPN6, LCP2, SLC7A11, F3, TLR4	191	342	16792	2.57065	1	0.168934	0.158075
GOTERM_BP_ALL	GO:1902107~positive regulation of leukocyte differentiation	6	2.91262	0.0166646	CD83, VNN1, SYK, INPP5D, CD80, HCLS1	191	131	16792	4.0267	1	0.174727	0.163496
GOTERM_BP_ALL	GO:0043067~regulation of programmed cell death	26	12.6214	0.016867	BLK, RET, CSF1R, DRAXIN, CDKN1A, DOCK8, IL20RA, PROKR1, MCF2L, INPP5D, IL10, IL11, WNT3A, MCF2, HGF, TNFRSF18, GZMA, TNFRSF1B, MT3, F3, HCK, COL2A1, VNN1, IL1B, HCLS1, CARD11	191	1413	16792	1.61771	1	0.176367	0.16503
GOTERM_BP_ALL	GO:0071715~icosanoid transport	4	1.94175	0.0169851	ACE, SYK, IL1B, SLCO2B1	191	48	16792	7.32635	1	0.177117	0.165732
GOTERM_BP_ALL	GO:0046632~alpha-beta T cell differentiation	5	2.42718	0.0170651	CD83, SYK, GPR183, CD80, IL18R1	191	87	16792	5.05266	1	0.177467	0.16606
GOTERM_BP_ALL	GO:0030852~regulation of granulocyte differentiation	3	1.45631	0.0172988	INPP5D, HCLS1, C1QC	191	18	16792	14.6527	1	0.179411	0.167878
GOTERM_BP_ALL	GO:0044236~multicellular organism metabolic process	6	2.91262	0.0176786	ADAMTS2, COL2A1, ACE, MMP7, COL4A2, MMP1	191	133	16792	3.96615	1	0.182337	0.170617
GOTERM_BP_ALL	GO:0048640~negative regulation of developmental growth	5	2.42718	0.0177239	DRAXIN, RBP4, WNT3A, FGFR3, MT3	191	88	16792	4.99524	1	0.182337	0.170617
GOTERM_BP_ALL	GO:0022617~extracellular matrix disassembly	5	2.42718	0.0177239	ADAMTS4, DPP4, MMP7, MMP1, LCP1	191	88	16792	4.99524	1	0.182337	0.170617
GOTERM_BP_ALL	GO:0042116~macrophage activation	4	1.94175	0.0179454	IL10, SYK, TLR7, TLR4	191	49	16792	7.17684	1	0.183924	0.172101
GOTERM_BP_ALL	GO:0009306~protein secretion	12	5.82524	0.0179743	BLK, IL10, GHSR, CSF1R, RBP4, SYK, IL1B, CRTAM, LCP2, TLR4, GCK, TNFSF13B	191	469	16792	2.24946	1	0.183924	0.172101
GOTERM_BP_ALL	GO:0009653~anatomical structure morphogenesis	42	20.3883	0.0185493	RET, KANK1, CSF1R, DRAXIN, SLC24A4, SPI1, RGS19, HPGD, SHOX2, GCNT1, DMP1, TULP1, TNFSF13B, GPNMB, C3AR1, WASF3, CCR2, IL10, CASR, SYK, ITGA4, NEBL, WNT3A, HGF, LHFPL5, CYBB, NFATC2, MT3, F3, KLF7, HCK, RBP4, COL2A1, NRN1L, COL4A2, SFRP5, IL1B, MAP1B, OGN, PTPN6, LCP1, FGFR3	191	2631	16792	1.40345	1	0.189302	0.177134
GOTERM_BP_ALL	GO:0043122~regulation of I-kappaB kinase/NF-kappaB signaling	8	3.8835	0.0186093	IL10, IL1B, TNIP3, RHOH, TLR7, TLR4, CARD11, IL18R1	191	238	16792	2.95517	1	0.189409	0.177234
GOTERM_BP_ALL	GO:0002762~negative regulation of myeloid leukocyte differentiation	4	1.94175	0.0189353	INPP5D, TLR4, FSTL3, C1QC	191	50	16792	7.0333	1	0.192216	0.17986
GOTERM_BP_ALL	GO:0033138~positive regulation of peptidyl-serine phosphorylation	5	2.42718	0.0190887	RET, IL11, CSF3, WNT3A, HCLS1	191	90	16792	4.88424	1	0.193261	0.180838
GOTERM_BP_ALL	GO:0045076~regulation of interleukin-2 biosynthetic process	3	1.45631	0.0191918	IL1B, CD80, CARD11	191	19	16792	13.8815	1	0.193281	0.180857
GOTERM_BP_ALL	GO:0050901~leukocyte tethering or rolling	3	1.45631	0.0191918	ITGA4, GCNT1, PTAFR	191	19	16792	13.8815	1	0.193281	0.180857
GOTERM_BP_ALL	GO:0051270~regulation of cellular component movement	17	8.25243	0.0200232	RET, KANK1, CSF1R, ACE, ITGA4, WNT3A, HGF, TNFRSF18, PTAFR, F3, P2RY6, GPNMB, PLAU, GPR183, C3AR1, DRD1, CCR2	191	802	16792	1.86356	1	0.200734	0.187831
GOTERM_BP_ALL	GO:0051247~positive regulation of protein metabolic process	27	13.1068	0.0200367	RET, CSF1R, CDKN1A, CSF3, CD80, PTAFR, GPNMB, CCR2, IL11, ACE, SYK, WNT3A, HGF, TNFRSF18, CYBB, TNFRSF1B, MT3, F3, GPR183, IL1B, HCLS1, TLR7, LCP2, FGFR3, TLR4, CARD11, ZP4	191	1508	16792	1.5741	1	0.200734	0.187831
GOTERM_BP_ALL	GO:2000145~regulation of cell motility	16	7.76699	0.0202404	RET, KANK1, CSF1R, ACE, ITGA4, HGF, TNFRSF18, PTAFR, F3, P2RY6, GPNMB, PLAU, GPR183, C3AR1, DRD1, CCR2	191	736	16792	1.91122	1	0.202246	0.189245
GOTERM_BP_ALL	GO:0030029~actin filament-based process	15	7.28155	0.020744	GHSR, KCNJ5, KANK1, CSF1R, CSF3, MYBPC1, NEBL, CORO2A, HCK, TNNT1, SPIRE2, HCLS1, LCP1, DOCK2, WASF3	191	672	16792	1.96242	1	0.206457	0.193186
GOTERM_BP_ALL	GO:0008154~actin polymerization or depolymerization	7	3.39806	0.0208114	GHSR, KANK1, HCK, CSF3, SPIRE2, HCLS1, WASF3	191	189	16792	3.25616	1	0.206457	0.193186
GOTERM_BP_ALL	GO:0050817~coagulation	10	4.85437	0.0208777	ENTPD1, SYK, PLAU, WNT3A, DOCK8, PTPN6, LCP2, SLC7A11, F3, TLR4	191	358	16792	2.45576	1	0.206457	0.193186
GOTERM_BP_ALL	GO:0007599~hemostasis	10	4.85437	0.0208777	ENTPD1, SYK, PLAU, WNT3A, DOCK8, PTPN6, LCP2, SLC7A11, F3, TLR4	191	358	16792	2.45576	1	0.206457	0.193186
GOTERM_BP_ALL	GO:0032722~positive regulation of chemokine production	4	1.94175	0.0210044	CSF1R, IL1B, TLR7, TLR4	191	52	16792	6.76279	1	0.206653	0.193369
GOTERM_BP_ALL	GO:0009617~response to bacterium	13	6.31068	0.0211619	IL10, CSF3, SYK, CD80, TNFRSF18, PTAFR, LY86, TNFRSF1B, ASS1, HCK, IL1B, TNIP3, TLR4	191	544	16792	2.10094	1	0.206653	0.193369
GOTERM_BP_ALL	GO:0032647~regulation of interferon-alpha production	3	1.45631	0.0211675	IL10, TLR7, TLR4	191	20	16792	13.1874	1	0.206653	0.193369
GOTERM_BP_ALL	GO:0042094~interleukin-2 biosynthetic process	3	1.45631	0.0211675	IL1B, CD80, CARD11	191	20	16792	13.1874	1	0.206653	0.193369
GOTERM_BP_ALL	GO:0046641~positive regulation of alpha-beta T cell proliferation	3	1.45631	0.0211675	SYK, CD80, CCR2	191	20	16792	13.1874	1	0.206653	0.193369
GOTERM_BP_ALL	GO:0045637~regulation of myeloid cell differentiation	7	3.39806	0.021655	CSF3, SPI1, INPP5D, HCLS1, TLR4, FSTL3, C1QC	191	191	16792	3.22206	1	0.210704	0.19716
GOTERM_BP_ALL	GO:1901342~regulation of vasculature development	8	3.8835	0.0216925	COL4A2, GPNMB, IL1B, HGF, C3AR1, CYBB, F3, CCR2	191	245	16792	2.87073	1	0.210704	0.19716
GOTERM_BP_ALL	GO:0046635~positive regulation of alpha-beta T cell activation	4	1.94175	0.0220836	CD83, SYK, CD80, CCR2	191	53	16792	6.63519	1	0.213419	0.199701
GOTERM_BP_ALL	GO:0042130~negative regulation of T cell proliferation	4	1.94175	0.0220836	IL10, GPNMB, PTPN6, VSIG4	191	53	16792	6.63519	1	0.213419	0.199701
GOTERM_BP_ALL	GO:1990138~neuron projection extension	6	2.91262	0.0221409	DRAXIN, NRN1L, WNT3A, MAP1B, OGN, MT3	191	141	16792	3.74112	1	0.213434	0.199715
GOTERM_BP_ALL	GO:2000458~regulation of astrocyte chemotaxis	2	0.970874	0.0225025	GPR183, CCR2	191	2	16792	87.9162	1	0.216374	0.202466
GOTERM_BP_ALL	GO:0007167~enzyme linked receptor protein signaling pathway	19	9.2233	0.023188	BLK, RET, GHSR, KANK1, CSF1R, SYK, HPGD, HGF, CYBB, F3, MT3, FSTL3, HCK, COL4A2, IL1B, LCP2, FGFR3, ATP6V0D2, FGF22	191	954	16792	1.75095	1	0.22054	0.206364
GOTERM_BP_ALL	GO:0032607~interferon-alpha production	3	1.45631	0.0232238	IL10, TLR7, TLR4	191	21	16792	12.5595	1	0.22054	0.206364
GOTERM_BP_ALL	GO:0051043~regulation of membrane protein ectodomain proteolysis	3	1.45631	0.0232238	IL10, IL1B, TNFRSF1B	191	21	16792	12.5595	1	0.22054	0.206364
GOTERM_BP_ALL	GO:0061756~leukocyte adhesion to vascular endothelial cell	3	1.45631	0.0232238	ITGA4, GCNT1, PTAFR	191	21	16792	12.5595	1	0.22054	0.206364
GOTERM_BP_ALL	GO:0031646~positive regulation of neurological system process	3	1.45631	0.0232238	HGF, PTAFR, WASF3	191	21	16792	12.5595	1	0.22054	0.206364
GOTERM_BP_ALL	GO:0043491~protein kinase B signaling	6	2.91262	0.0233608	CSF3, IL1B, SFRP5, HCLS1, F3, MT3	191	143	16792	3.68879	1	0.221291	0.207066
GOTERM_BP_ALL	GO:0070372~regulation of ERK1 and ERK2 cascade	8	3.8835	0.0234939	CSF1R, SYK, GPNMB, GPR183, PTPN6, FGFR3, MT3, TLR4	191	249	16792	2.82462	1	0.222003	0.207732
GOTERM_BP_ALL	GO:1903038~negative regulation of leukocyte cell-cell adhesion	5	2.42718	0.0235662	IL10, GPNMB, PTPN6, VSIG4, ASS1	191	96	16792	4.57897	1	0.222138	0.207859
GOTERM_BP_ALL	GO:0002429~immune response-activating cell surface receptor signaling pathway	10	4.85437	0.024092	BLK, HCK, SYK, INPP5D, C3AR1, NFATC2, PTPN6, LCP2, CARD11, FYB	191	367	16792	2.39554	1	0.226536	0.211974
GOTERM_BP_ALL	GO:0045428~regulation of nitric oxide biosynthetic process	4	1.94175	0.0243314	IL10, IL1B, TLR4, ASS1	191	55	16792	6.39391	1	0.228022	0.213365
GOTERM_BP_ALL	GO:0050715~positive regulation of cytokine secretion	5	2.42718	0.0243692	IL10, CSF1R, SYK, IL1B, CRTAM	191	97	16792	4.53176	1	0.228022	0.213365
GOTERM_BP_ALL	GO:0046640~regulation of alpha-beta T cell proliferation	3	1.45631	0.0253588	SYK, CD80, CCR2	191	22	16792	11.9886	1	0.235721	0.220569
GOTERM_BP_ALL	GO:0002691~regulation of cellular extravasation	3	1.45631	0.0253588	ITGA4, PTAFR, CCR2	191	22	16792	11.9886	1	0.235721	0.220569
GOTERM_BP_ALL	GO:0001894~tissue homeostasis	7	3.39806	0.0254848	TF, RBP4, COL2A1, SYK, INPP5D, TULP1, TLR4	191	198	16792	3.10815	1	0.235721	0.220569
GOTERM_BP_ALL	GO:0033619~membrane protein proteolysis	4	1.94175	0.0255	IL10, RET, IL1B, TNFRSF1B	191	56	16792	6.27973	1	0.235721	0.220569
GOTERM_BP_ALL	GO:0045576~mast cell activation	4	1.94175	0.0255	SYK, RHOH, LCP2, CD48	191	56	16792	6.27973	1	0.235721	0.220569
GOTERM_BP_ALL	GO:0055085~transmembrane transport	24	11.6505	0.0256738	KCNJ5, SLC24A4, KCNC1, WNT3A, GABRA4, PTAFR, CACNA2D3, KCNA3, CYBB, KCNAB1, SLC7A11, BEST3, SLC1A7, MCOLN2, FAM155B, GJD2, SLC4A8, KCNS2, CLCA2, PTPN6, DRD1, SLC13A5, ATP6V0D2, CACNG5	191	1322	16792	1.59606	1	0.236756	0.221537
GOTERM_BP_ALL	GO:1903034~regulation of response to wounding	6	2.91262	0.0259246	IL10, KANK1, SYK, PLAU, F3, TLR4	191	147	16792	3.58842	1	0.238494	0.223164
GOTERM_BP_ALL	GO:0060548~negative regulation of cell death	18	8.73786	0.0260089	BLK, IL10, IL11, DRAXIN, CSF1R, CSF3, CDKN1A, DOCK8, HGF, TNFRSF18, MT3, PROKR1, HCK, COL2A1, VNN1, GPNMB, IL1B, HCLS1	191	897	16792	1.76421	1	0.238695	0.223352
GOTERM_BP_ALL	GO:0010648~negative regulation of cell communication	22	10.6796	0.0265946	IL10, RGS18, IL11, GHSR, DRAXIN, KANK1, RGS19, HGF, LRTM1, RHOH, FSTL3, COL2A1, VNN1, RGS1, IL1B, INPP5D, SFRP5, TNIP3, PTPN6, DRD1, CHAC1, TLR4	191	1182	16792	1.63634	1	0.243487	0.227835
GOTERM_BP_ALL	GO:0009719~response to endogenous stimulus	27	13.1068	0.026784	KANK1, CDKN1A, KCNC1, HPGD, GCNT1, PTAFR, SLC7A11, FSTL3, P2RY6, DRD1, PTGDS, FGF22, IL10, PAQR9, GHSR, SYK, CYBB, SSTR1, MT3, GCK, ASS1, COL2A1, COL4A2, IL1B, HCLS1, FGFR3, ATP6V0D2	191	1548	16792	1.53342	1	0.244636	0.228911
GOTERM_BP_ALL	GO:0044710~single-organism metabolic process	59	28.6408	0.0269157	RET, CD80, QPRT, OGDHL, ENO2, ADAMTS2, A4GALT, PTGDS, CCR2, IL11, GHSR, MMP7, SYK, MMP1, HGF, GPT2, DIO2, CYBB, KCNAB1, TNFRSF1B, HCK, INPP4B, RBP4, COL2A1, COL4A2, IL1B, TLR4, PLCB2, CARD11, CSF1R, HPGD, GCNT1, PTAFR, NPL, AOAH, IL2RG, CSF2RA, GPNMB, AWAT1, INPP5D, ST8SIA4, DRD1, FGF22, OLAH, P2RY13, ACE, WNT3A, TECRL, MT3, ASS1, GCK, AGMAT, VNN1, GSTA3, GPR183, FABP7, PTPN6, OSTN, FGFR3	191	4063	16792	1.27666	1	0.245254	0.229489
GOTERM_BP_ALL	GO:0015698~inorganic anion transport	6	2.91262	0.0272015	SLC4A8, P2RY6, GABRA4, PTAFR, CLCA2, BEST3	191	149	16792	3.54025	1	0.245891	0.230085
GOTERM_BP_ALL	GO:0071496~cellular response to external stimulus	8	3.8835	0.027207	CDKN1A, MMP7, MAP1LC3C, IL1B, TLR7, BHLHA15, TLR4, SIPA1	191	257	16792	2.73669	1	0.245891	0.230085
GOTERM_BP_ALL	GO:0007249~I-kappaB kinase/NF-kappaB signaling	8	3.8835	0.027207	IL10, IL1B, TNIP3, RHOH, TLR7, TLR4, CARD11, IL18R1	191	257	16792	2.73669	1	0.245891	0.230085
GOTERM_BP_ALL	GO:0033365~protein localization to organelle	18	8.73786	0.0272427	IL10, KANK1, CSF3, CDKN1A, MYBPC1, RGS19, SYK, WNT3A, TULP1, MT3, FYB, IL1B, SFRP5, HCLS1, TLR7, DRD1, TLR4, IL18R1	191	902	16792	1.75443	1	0.245891	0.230085
GOTERM_BP_ALL	GO:0044255~cellular lipid metabolic process	20	9.70874	0.0274064	OLAH, GHSR, CSF1R, SYK, HPGD, CD80, AOAH, TECRL, MT3, INPP4B, RBP4, AWAT1, INPP5D, FABP7, ST8SIA4, PTGDS, A4GALT, PLCB2, FGFR3, FGF22	191	1043	16792	1.68583	1	0.246621	0.230768
GOTERM_BP_ALL	GO:0023057~negative regulation of signaling	22	10.6796	0.0274622	IL10, RGS18, IL11, GHSR, DRAXIN, KANK1, RGS19, HGF, LRTM1, RHOH, FSTL3, COL2A1, VNN1, RGS1, IL1B, INPP5D, SFRP5, TNIP3, PTPN6, DRD1, CHAC1, TLR4	191	1186	16792	1.63082	1	0.246621	0.230768
GOTERM_BP_ALL	GO:0014002~astrocyte development	3	1.45631	0.0275704	DRD1, MT3, TLR4	191	23	16792	11.4673	1	0.246621	0.230768
GOTERM_BP_ALL	GO:0006468~protein phosphorylation	31	15.0485	0.0275813	BLK, RET, CSF1R, CDKN1A, CSF3, CD80, LRTM1, IL2RG, SAMSN1, CSF2RA, FYB, GPNMB, FGF22, IL11, ACE, SYK, WNT3A, HGF, TNFRSF18, TNFRSF1B, MT3, HCK, GPR183, IL1B, HCLS1, PTPN6, TLR7, LCP2, FGFR3, TLR4, ZP4	191	1852	16792	1.4716	1	0.246621	0.230768
GOTERM_BP_ALL	GO:0006821~chloride transport	5	2.42718	0.0277457	P2RY6, GABRA4, PTAFR, CLCA2, BEST3	191	101	16792	4.35229	1	0.247512	0.231602
GOTERM_BP_ALL	GO:0050707~regulation of cytokine secretion	6	2.91262	0.0279636	IL10, CSF1R, SYK, IL1B, CRTAM, TLR4	191	150	16792	3.51665	1	0.248876	0.232878
GOTERM_BP_ALL	GO:0048871~multicellular organismal homeostasis	9	4.36893	0.0282729	TF, RBP4, COL2A1, SYK, IL1B, INPP5D, DRD1, TULP1, TLR4	191	317	16792	2.49604	1	0.251045	0.234908
GOTERM_BP_ALL	GO:0098662~inorganic cation transmembrane transport	14	6.79612	0.0286961	KCNJ5, SLC24A4, KCNC1, WNT3A, CACNA2D3, KCNA3, KCNAB1, MCOLN2, FAM155B, KCNS2, PTPN6, DRD1, ATP6V0D2, CACNG5	191	635	16792	1.93831	1	0.254213	0.237872
GOTERM_BP_ALL	GO:0033674~positive regulation of kinase activity	12	5.82524	0.0289419	CSF1R, CDKN1A, ACE, SYK, WNT3A, IL1B, HGF, LCP2, FGFR3, MT3, TLR4, ZP4	191	505	16792	2.0891	1	0.255798	0.239355
GOTERM_BP_ALL	GO:0015031~protein transport	31	15.0485	0.029025	BLK, KANK1, CSF1R, CDKN1A, CSF3, RGS19, FYB, TNFSF13B, GOLGA7B, DRD1, IL10, GHSR, MYBPC1, SYK, WNT3A, CRTAM, MT3, GCK, PLEKHA8, TF, RBP4, SFRP5, IL1B, SPIRE2, HCLS1, TLR7, LCP2, LCP1, ATP6V0D2, TLR4, IL18R1	191	1860	16792	1.46527	1	0.255942	0.23949
GOTERM_BP_ALL	GO:0032760~positive regulation of tumor necrosis factor production	4	1.94175	0.029184	PTAFR, CYBB, TLR4, CCR2	191	59	16792	5.96042	1	0.256163	0.239697
GOTERM_BP_ALL	GO:0043367~CD4-positive, alpha-beta T cell differentiation	4	1.94175	0.029184	CD83, GPR183, CD80, IL18R1	191	59	16792	5.96042	1	0.256163	0.239697
GOTERM_BP_ALL	GO:0044711~single-organism biosynthetic process	24	11.6505	0.0294074	OLAH, P2RY13, SYK, GPT2, QPRT, PTAFR, ENO2, TECRL, GCK, ASS1, AGMAT, INPP4B, RBP4, GSTA3, IL1B, INPP5D, ST8SIA4, OSTN, DRD1, PTGDS, A4GALT, FGFR3, FGF22, CCR2	191	1340	16792	1.57462	1	0.257533	0.240979
GOTERM_BP_ALL	GO:0002244~hematopoietic progenitor cell differentiation	5	2.42718	0.0295334	RBM47, SPI1, ACE, PTPN6, FSTL3	191	103	16792	4.26778	1	0.258046	0.241459
GOTERM_BP_ALL	GO:0043254~regulation of protein complex assembly	10	4.85437	0.0296013	BLK, KANK1, HCK, CSF3, MMP1, SPIRE2, HCLS1, LCP1, TPPP, TLR4	191	381	16792	2.30751	1	0.25805	0.241463
GOTERM_BP_ALL	GO:0035411~catenin import into nucleus	3	1.45631	0.0298566	KANK1, WNT3A, SFRP5	191	24	16792	10.9895	1	0.259684	0.242992
GOTERM_BP_ALL	GO:0030003~cellular cation homeostasis	13	6.31068	0.0300228	SLC24A4, CASR, MT4, MT3, P2RY8, FAM155B, SLC4A8, TF, C3AR1, PTPN6, DRD1, ATP6V0D2, CCR2	191	573	16792	1.99461	1	0.260538	0.24379
GOTERM_BP_ALL	GO:0032677~regulation of interleukin-8 production	4	1.94175	0.0304712	IL10, IL1B, TLR7, TLR4	191	60	16792	5.86108	1	0.263831	0.246872
GOTERM_BP_ALL	GO:0070588~calcium ion transmembrane transport	8	3.8835	0.0305528	FAM155B, SLC24A4, WNT3A, CACNA2D3, PTPN6, DRD1, MCOLN2, CACNG5	191	264	16792	2.66413	1	0.263941	0.246974
GOTERM_BP_ALL	GO:1903557~positive regulation of tumor necrosis factor superfamily cytokine production	4	1.94175	0.0317879	PTAFR, CYBB, TLR4, CCR2	191	61	16792	5.765	1	0.273376	0.255803
GOTERM_BP_ALL	GO:0042531~positive regulation of tyrosine phosphorylation of STAT protein	4	1.94175	0.0317879	CSF1R, TNFRSF18, HCLS1, FGFR3	191	61	16792	5.765	1	0.273376	0.255803
GOTERM_BP_ALL	GO:0048675~axon extension	5	2.42718	0.0323404	DRAXIN, WNT3A, MAP1B, OGN, MT3	191	106	16792	4.14699	1	0.277504	0.259666
GOTERM_BP_ALL	GO:0032103~positive regulation of response to external stimulus	8	3.8835	0.0325033	GHSR, IL1B, LY86, C3AR1, TLR7, F3, TLR4, CCR2	191	267	16792	2.63419	1	0.278006	0.260136
GOTERM_BP_ALL	GO:1903532~positive regulation of secretion by cell	9	4.36893	0.0325442	BLK, IL10, CSF1R, RBP4, SYK, IL1B, PTAFR, CRTAM, GCK	191	327	16792	2.41971	1	0.278006	0.260136
GOTERM_BP_ALL	GO:0002683~negative regulation of immune system process	10	4.85437	0.032733	IL10, GPNMB, INPP5D, PTPN6, VSIG4, TLR4, SAMSN1, FSTL3, CCR2, C1QC	191	388	16792	2.26588	1	0.278996	0.261062
GOTERM_BP_ALL	GO:0030041~actin filament polymerization	6	2.91262	0.0331286	KANK1, HCK, CSF3, SPIRE2, HCLS1, WASF3	191	157	16792	3.35986	1	0.28054	0.262507
GOTERM_BP_ALL	GO:0050853~B cell receptor signaling pathway	4	1.94175	0.0331341	BLK, SYK, NFATC2, PTPN6	191	62	16792	5.67201	1	0.28054	0.262507
GOTERM_BP_ALL	GO:0031644~regulation of neurological system process	4	1.94175	0.0331341	IL10, HGF, PTAFR, WASF3	191	62	16792	5.67201	1	0.28054	0.262507
GOTERM_BP_ALL	GO:0009725~response to hormone	17	8.25243	0.033208	IL10, PAQR9, GHSR, KANK1, CDKN1A, GCNT1, PTAFR, CYBB, SSTR1, MT3, GCK, ASS1, P2RY6, IL1B, HCLS1, PTGDS, ATP6V0D2	191	854	16792	1.75009	1	0.280546	0.262512
GOTERM_BP_ALL	GO:0045425~positive regulation of granulocyte macrophage colony-stimulating factor biosynthetic process	2	0.970874	0.0335641	SYK, CD80	191	3	16792	58.6108	1	0.282307	0.26416
GOTERM_BP_ALL	GO:1903238~positive regulation of leukocyte tethering or rolling	2	0.970874	0.0335641	ITGA4, PTAFR	191	3	16792	58.6108	1	0.282307	0.26416
GOTERM_BP_ALL	GO:0006813~potassium ion transport	7	3.39806	0.0337236	KCNJ5, SLC24A4, KCNC1, KCNS2, KCNA3, KCNAB1, DRD1	191	212	16792	2.90289	1	0.283027	0.264834
GOTERM_BP_ALL	GO:0031960~response to corticosteroid	6	2.91262	0.0338905	IL10, CDKN1A, PTAFR, CYBB, PTGDS, ASS1	191	158	16792	3.33859	1	0.283805	0.265562
GOTERM_BP_ALL	GO:0008285~negative regulation of cell proliferation	14	6.79612	0.0340741	IL10, CSF1R, CDKN1A, SSTR1, RBP4, GPNMB, IL1B, INPP5D, SFRP5, FABP7, OGN, PTPN6, VSIG4, PTGDS	191	651	16792	1.89067	1	0.28472	0.266418
GOTERM_BP_ALL	GO:0032606~type I interferon production	5	2.42718	0.0342958	IL10, SYK, TLR7, POLR3K, TLR4	191	108	16792	4.0702	1	0.285947	0.267567
GOTERM_BP_ALL	GO:0050708~regulation of protein secretion	10	4.85437	0.0344431	BLK, IL10, GHSR, CSF1R, RBP4, SYK, IL1B, CRTAM, TLR4, GCK	191	392	16792	2.24276	1	0.286552	0.268132
GOTERM_BP_ALL	GO:0031401~positive regulation of protein modification process	21	10.1942	0.0345642	RET, IL11, CSF1R, CSF3, CDKN1A, ACE, SYK, WNT3A, HGF, CD80, TNFRSF18, TNFRSF1B, MT3, GPNMB, IL1B, GPR183, HCLS1, LCP2, FGFR3, TLR4, ZP4	191	1143	16792	1.61526	1	0.286935	0.268491
GOTERM_BP_ALL	GO:0015711~organic anion transport	9	4.36893	0.0349309	SLC4A8, ACE, SYK, SLCO4A1, IL1B, SLCO2B1, SLC7A11, SLC13A5, SLC1A7	191	331	16792	2.39047	1	0.289352	0.270752
GOTERM_BP_ALL	GO:0002687~positive regulation of leukocyte migration	5	2.42718	0.0352987	ITGA4, TNFRSF18, PTAFR, C3AR1, CCR2	191	109	16792	4.03285	1	0.291767	0.273012
GOTERM_BP_ALL	GO:0006873~cellular ion homeostasis	13	6.31068	0.0355387	SLC24A4, CASR, MT4, MT3, P2RY8, FAM155B, SLC4A8, TF, C3AR1, PTPN6, DRD1, ATP6V0D2, CCR2	191	588	16792	1.94373	1	0.293118	0.274276
GOTERM_BP_ALL	GO:0050794~regulation of cellular process	132	64.0777	0.0362247	CSF3, SPI1, CD83, CD80, RGS1, PLAU, C3AR1, VSIG4, CHAC1, PTGDS, PAQR9, GHSR, CASR, HGF, DIO2, CACNA2D3, CYBB, BHLHA15, INPP4B, RBP4, DEPDC1B, COL4A2, SFRP5, MAP1B, RIN3, PPEF1, ATP6V0D2, CARD11, BLK, CSF1R, SHOX2, RHOBTB3, IL20RA, DAPP1, SAMSN1, CSF2RA, DPP4, INPP5D, DRD1, TPPP, FGF22, ACE, WNT3A, CRTAM, LY86, NFATC2, CORO2A, MT3, ARHGAP25, MARCO, TF, ARHGAP30, VNN1, GPR183, OGN, SPIRE2, OSTN, MK…	191	10489	16792	1.10639	1	0.29699	0.277899
GOTERM_BP_ALL	GO:0030168~platelet activation	6	2.91262	0.036305	SYK, WNT3A, PTPN6, LCP2, SLC7A11, TLR4	191	161	16792	3.27638	1	0.29699	0.277899
GOTERM_BP_ALL	GO:0050728~negative regulation of inflammatory response	5	2.42718	0.0363186	IL10, GHSR, HGF, AOAH, TNFRSF1B	191	110	16792	3.99619	1	0.29699	0.277899
GOTERM_BP_ALL	GO:0032963~collagen metabolic process	5	2.42718	0.0363186	ADAMTS2, COL2A1, MMP7, COL4A2, MMP1	191	110	16792	3.99619	1	0.29699	0.277899
GOTERM_BP_ALL	GO:0007015~actin filament organization	9	4.36893	0.0367243	GHSR, KANK1, HCK, CSF3, NEBL, SPIRE2, HCLS1, LCP1, WASF3	191	335	16792	2.36193	1	0.299667	0.280405
GOTERM_BP_ALL	GO:0045671~negative regulation of osteoclast differentiation	3	1.45631	0.0371434	INPP5D, TLR4, FSTL3	191	27	16792	9.76847	1	0.3018	0.2824
GOTERM_BP_ALL	GO:0030947~regulation of vascular endothelial growth factor receptor signaling pathway	3	1.45631	0.0371434	TMEM204, IL1B, MT3	191	27	16792	9.76847	1	0.3018	0.2824
GOTERM_BP_ALL	GO:0014068~positive regulation of phosphatidylinositol 3-kinase signaling	4	1.94175	0.037348	CSF3, HGF, HCLS1, PTPN6	191	65	16792	5.41023	1	0.30218	0.282755
GOTERM_BP_ALL	GO:0035710~CD4-positive, alpha-beta T cell activation	4	1.94175	0.037348	CD83, GPR183, CD80, IL18R1	191	65	16792	5.41023	1	0.30218	0.282755
GOTERM_BP_ALL	GO:0007264~small GTPase mediated signal transduction	12	5.82524	0.0376502	P2RY8, KANK1, CDKN1A, ARHGAP30, RGS19, PSD2, MCF2, DOCK8, MCF2L, RHOBTB3, RHOH, DOCK2	191	527	16792	2.00189	1	0.303982	0.284442
GOTERM_BP_ALL	GO:0002768~immune response-regulating cell surface receptor signaling pathway	10	4.85437	0.0380744	BLK, HCK, SYK, INPP5D, C3AR1, NFATC2, PTPN6, LCP2, CARD11, FYB	191	399	16792	2.20341	1	0.306759	0.287041
GOTERM_BP_ALL	GO:0032479~regulation of type I interferon production	5	2.42718	0.038409	IL10, SYK, TLR7, POLR3K, TLR4	191	112	16792	3.92483	1	0.308346	0.288526
GOTERM_BP_ALL	GO:0007162~negative regulation of cell adhesion	7	3.39806	0.0384325	IL10, KANK1, GPNMB, PTPN6, VSIG4, ASS1, SIPA1	191	219	16792	2.81011	1	0.308346	0.288526
GOTERM_BP_ALL	GO:0043299~leukocyte degranulation	4	1.94175	0.0388108	HCK, SYK, PTAFR, CCR2	191	66	16792	5.32826	1	0.308792	0.288943
GOTERM_BP_ALL	GO:0006809~nitric oxide biosynthetic process	4	1.94175	0.0388108	IL10, IL1B, TLR4, ASS1	191	66	16792	5.32826	1	0.308792	0.288943
GOTERM_BP_ALL	GO:0032637~interleukin-8 production	4	1.94175	0.0388108	IL10, IL1B, TLR7, TLR4	191	66	16792	5.32826	1	0.308792	0.288943
GOTERM_BP_ALL	GO:0032755~positive regulation of interleukin-6 production	4	1.94175	0.0388108	IL1B, PTAFR, TLR7, TLR4	191	66	16792	5.32826	1	0.308792	0.288943
GOTERM_BP_ALL	GO:0009607~response to biotic stimulus	17	8.25243	0.0393492	IL10, CSF3, SYK, CD80, TNFRSF18, PTAFR, CRTAM, LY86, TNFRSF1B, ASS1, HCK, IL1B, TNIP3, TLR7, DOCK2, POLR3K, TLR4	191	873	16792	1.712	1	0.310399	0.290447
GOTERM_BP_ALL	GO:0045580~regulation of T cell differentiation	5	2.42718	0.0394796	CD83, VNN1, SYK, CD80, CARD11	191	113	16792	3.8901	1	0.310399	0.290447
GOTERM_BP_ALL	GO:0002761~regulation of myeloid leukocyte differentiation	5	2.42718	0.0394796	INPP5D, HCLS1, TLR4, FSTL3, C1QC	191	113	16792	3.8901	1	0.310399	0.290447
GOTERM_BP_ALL	GO:0031349~positive regulation of defense response	10	4.85437	0.0395435	MARCO, HCK, SYK, IL1B, TNIP3, CRTAM, TLR7, TLR4, CARD11, CCR2	191	402	16792	2.18697	1	0.310399	0.290447
GOTERM_BP_ALL	GO:0036230~granulocyte activation	3	1.45631	0.0397088	SYK, PTAFR, CCR2	191	28	16792	9.4196	1	0.310399	0.290447
GOTERM_BP_ALL	GO:0036336~dendritic cell migration	3	1.45631	0.0397088	GPR183, DOCK8, CCR2	191	28	16792	9.4196	1	0.310399	0.290447
GOTERM_BP_ALL	GO:0001773~myeloid dendritic cell activation	3	1.45631	0.0397088	IL10, SPI1, DOCK2	191	28	16792	9.4196	1	0.310399	0.290447
GOTERM_BP_ALL	GO:0072359~circulatory system development	18	8.73786	0.0397428	SPI1, SYK, HPGD, NEBL, WNT3A, HGF, SHOX2, CYBB, KCNAB1, F3, RBP4, COL2A1, COL4A2, GPNMB, TMEM204, IL1B, C3AR1, CCR2	191	945	16792	1.67459	1	0.310399	0.290447
GOTERM_BP_ALL	GO:0072358~cardiovascular system development	18	8.73786	0.0397428	SPI1, SYK, HPGD, NEBL, WNT3A, HGF, SHOX2, CYBB, KCNAB1, F3, RBP4, COL2A1, COL4A2, GPNMB, TMEM204, IL1B, C3AR1, CCR2	191	945	16792	1.67459	1	0.310399	0.290447
GOTERM_BP_ALL	GO:0071229~cellular response to acid chemical	6	2.91262	0.0408758	RET, WNT3A, PTAFR, CYBB, ASS1, SIPA1	191	166	16792	3.1777	1	0.318598	0.298119
GOTERM_BP_ALL	GO:0051093~negative regulation of developmental process	15	7.28155	0.0414475	DRAXIN, KANK1, WNT3A, MEPE, BHLHA15, MT3, FSTL3, RBP4, COL4A2, INPP5D, SFRP5, FGFR3, TLR4, CCR2, C1QC	191	739	16792	1.7845	1	0.321954	0.301259
GOTERM_BP_ALL	GO:0016310~phosphorylation	35	16.9903	0.041554	BLK, RET, CSF1R, CDKN1A, CSF3, CD80, LRTM1, OGDHL, IL2RG, ENO2, SAMSN1, CSF2RA, FYB, GPNMB, FGF22, IL11, ACE, SYK, WNT3A, HGF, TNFRSF18, RHOH, TNFRSF1B, MT3, GCK, HCK, GPR183, IL1B, HCLS1, PTPN6, TLR7, LCP2, FGFR3, TLR4, ZP4	191	2229	16792	1.38047	1	0.321954	0.301259
GOTERM_BP_ALL	GO:0045860~positive regulation of protein kinase activity	11	5.33981	0.0415588	CSF1R, CDKN1A, ACE, SYK, WNT3A, IL1B, HGF, LCP2, MT3, TLR4, ZP4	191	470	16792	2.05761	1	0.321954	0.301259
GOTERM_BP_ALL	GO:0031503~protein complex localization	5	2.42718	0.0416716	IL10, IL1B, TLR7, TLR4, IL18R1	191	115	16792	3.82244	1	0.322176	0.301467
GOTERM_BP_ALL	GO:0043647~inositol phosphate metabolic process	4	1.94175	0.0418228	INPP4B, INPP5D, PTAFR, PLCB2	191	68	16792	5.17154	1	0.322693	0.30195
GOTERM_BP_ALL	GO:0031334~positive regulation of protein complex assembly	7	3.39806	0.0420224	HCK, CSF3, MMP1, SPIRE2, LCP1, TPPP, TLR4	191	224	16792	2.74738	1	0.323581	0.302781
GOTERM_BP_ALL	GO:0042036~negative regulation of cytokine biosynthetic process	3	1.45631	0.0423394	IL10, GHSR, INPP5D	191	29	16792	9.09478	1	0.324715	0.303842
GOTERM_BP_ALL	GO:0032733~positive regulation of interleukin-10 production	3	1.45631	0.0423394	CD83, HGF, TLR4	191	29	16792	9.09478	1	0.324715	0.303842
GOTERM_BP_ALL	GO:0097191~extrinsic apoptotic signaling pathway	7	3.39806	0.0430447	RET, COL2A1, TNFRSF18, IL1B, HGF, TNFRSF1B, FGFR3	191	225	16792	2.73517	1	0.329332	0.308162
GOTERM_BP_ALL	GO:1903426~regulation of reactive oxygen species biosynthetic process	4	1.94175	0.0433716	IL10, IL1B, TLR4, ASS1	191	69	16792	5.09659	1	0.329332	0.308162
GOTERM_BP_ALL	GO:0046849~bone remodeling	4	1.94175	0.0433716	CSF1R, SYK, INPP5D, IL20RA	191	69	16792	5.09659	1	0.329332	0.308162
GOTERM_BP_ALL	GO:0042509~regulation of tyrosine phosphorylation of STAT protein	4	1.94175	0.0433716	CSF1R, TNFRSF18, HCLS1, FGFR3	191	69	16792	5.09659	1	0.329332	0.308162
GOTERM_BP_ALL	GO:0045582~positive regulation of T cell differentiation	4	1.94175	0.0433716	CD83, VNN1, SYK, CD80	191	69	16792	5.09659	1	0.329332	0.308162
GOTERM_BP_ALL	GO:0002449~lymphocyte mediated immunity	8	3.8835	0.0436935	IL10, C1QB, C1QA, IL1B, INPP5D, CRTAM, PTPN6, C1QC	191	285	16792	2.46782	1	0.331119	0.309834
GOTERM_BP_ALL	GO:0006956~complement activation	5	2.42718	0.0439313	C1QB, CFD, C1QA, VSIG4, C1QC	191	117	16792	3.7571	1	0.332263	0.310905
GOTERM_BP_ALL	GO:0045423~regulation of granulocyte macrophage colony-stimulating factor biosynthetic process	2	0.970874	0.0445012	SYK, CD80	191	4	16792	43.9581	1	0.334315	0.312825
GOTERM_BP_ALL	GO:0042253~granulocyte macrophage colony-stimulating factor biosynthetic process	2	0.970874	0.0445012	SYK, CD80	191	4	16792	43.9581	1	0.334315	0.312825
GOTERM_BP_ALL	GO:0042493~response to drug	10	4.85437	0.0445069	IL10, RET, CDKN1A, KCNC1, IL1B, CYBB, NFATC2, DRD1, MT3, ASS1	191	411	16792	2.13908	1	0.334315	0.312825
GOTERM_BP_ALL	GO:0042060~wound healing	12	5.82524	0.044552	KANK1, ENTPD1, SYK, PLAU, WNT3A, DOCK8, PTPN6, LCP2, LCP1, SLC7A11, F3, TLR4	191	542	16792	1.94648	1	0.334315	0.312825
GOTERM_BP_ALL	GO:0046209~nitric oxide metabolic process	4	1.94175	0.0449489	IL10, IL1B, TLR4, ASS1	191	70	16792	5.02378	1	0.334996	0.313463
GOTERM_BP_ALL	GO:0050869~negative regulation of B cell activation	3	1.45631	0.0450334	IL10, INPP5D, SAMSN1	191	30	16792	8.79162	1	0.334996	0.313463
GOTERM_BP_ALL	GO:0043066~negative regulation of apoptotic process	16	7.76699	0.0450474	BLK, IL10, IL11, DRAXIN, CSF1R, CDKN1A, DOCK8, HGF, TNFRSF18, MT3, PROKR1, HCK, COL2A1, VNN1, IL1B, HCLS1	191	818	16792	1.71963	1	0.334996	0.313463
GOTERM_BP_ALL	GO:0016064~immunoglobulin mediated immune response	6	2.91262	0.0450805	IL10, C1QB, C1QA, INPP5D, PTPN6, C1QC	191	171	16792	3.08478	1	0.334996	0.313463
GOTERM_BP_ALL	GO:0030308~negative regulation of cell growth	6	2.91262	0.0450805	DRAXIN, CDKN1A, WNT3A, CDHR2, MT3, SIPA1	191	171	16792	3.08478	1	0.334996	0.313463
GOTERM_BP_ALL	GO:0051128~regulation of cellular component organization	36	17.4757	0.0451921	BLK, RET, KANK1, CSF1R, DRAXIN, CDKN1A, CSF3, SPI1, LRTM1, SHOX2, TULP1, DPP4, TPPP, WASF3, IL10, GHSR, MYBPC1, ACE, SYK, MMP1, WNT3A, HGF, NFATC2, MT3, HCK, TF, IL1B, MAP1B, CDHR2, OGN, SPIRE2, HCLS1, LCP1, DOCK2, TLR4, SIPA1	191	2323	16792	1.36246	1	0.335174	0.313629
GOTERM_BP_ALL	GO:0046777~protein autophosphorylation	7	3.39806	0.0453871	BLK, CSF1R, HCK, ACE, SYK, GPNMB, FGFR3	191	228	16792	2.69918	1	0.33597	0.314374
GOTERM_BP_ALL	GO:0045055~regulated exocytosis	8	3.8835	0.0457217	CFD, HCK, TF, SYK, HGF, PTAFR, CCR2, ZP4	191	288	16792	2.44212	1	0.337793	0.31608
GOTERM_BP_ALL	GO:0032481~positive regulation of type I interferon production	4	1.94175	0.0465544	SYK, TLR7, POLR3K, TLR4	191	71	16792	4.95303	1	0.341965	0.319984
GOTERM_BP_ALL	GO:0071260~cellular response to mechanical stimulus	4	1.94175	0.0465544	MMP7, IL1B, TLR7, TLR4	191	71	16792	4.95303	1	0.341965	0.319984
GOTERM_BP_ALL	GO:0002275~myeloid cell activation involved in immune response	4	1.94175	0.0465544	SYK, PTAFR, DOCK2, CCR2	191	71	16792	4.95303	1	0.341965	0.319984
GOTERM_BP_ALL	GO:0051130~positive regulation of cellular component organization	21	10.1942	0.0466629	RET, CSF3, MYBPC1, SYK, WNT3A, MMP1, HGF, LRTM1, SHOX2, NFATC2, TULP1, HCK, TF, IL1B, MAP1B, SPIRE2, HCLS1, LCP1, TPPP, DOCK2, TLR4	191	1183	16792	1.56064	1	0.342106	0.320115
GOTERM_BP_ALL	GO:0019724~B cell mediated immunity	6	2.91262	0.0469469	IL10, C1QB, C1QA, INPP5D, PTPN6, C1QC	191	173	16792	3.04912	1	0.343529	0.321447
GOTERM_BP_ALL	GO:0018193~peptidyl-amino acid modification	21	10.1942	0.0473395	BLK, RET, IL11, CSF1R, CSF3, SPI1, ACE, SYK, WNT3A, HGF, CD80, TNFRSF18, SAMSN1, CSF2RA, GOLGA7B, HCK, IL1B, HCLS1, PTPN6, FGFR3, FGF22	191	1185	16792	1.55801	1	0.345741	0.323517
GOTERM_BP_ALL	GO:0007186~G-protein coupled receptor signaling pathway	22	10.6796	0.048042	RGS18, P2RY13, GHSR, CASR, RGS19, GPR34, HPGD, GABRA4, PTAFR, BHLHA15, SSTR1, P2RY8, PROKR1, P2RY6, RGS1, GPR183, SFRP5, C3AR1, PTPN6, DRD1, PPEF1, CCR2	191	1261	16792	1.53383	1	0.349935	0.327441
GOTERM_BP_ALL	GO:0032612~interleukin-1 production	4	1.94175	0.048188	IL10, GHSR, IL1B, TLR4	191	72	16792	4.88424	1	0.349935	0.327441
GOTERM_BP_ALL	GO:0046634~regulation of alpha-beta T cell activation	4	1.94175	0.048188	CD83, SYK, CD80, CCR2	191	72	16792	4.88424	1	0.349935	0.327441
GOTERM_BP_ALL	GO:0019752~carboxylic acid metabolic process	16	7.76699	0.0482898	OLAH, GHSR, SYK, HPGD, GPT2, QPRT, OGDHL, NPL, ENO2, TECRL, GCK, ASS1, AGMAT, VNN1, AWAT1, PTGDS	191	826	16792	1.70298	1	0.35001	0.327511
GOTERM_BP_ALL	GO:0045089~positive regulation of innate immune response	8	3.8835	0.0485366	MARCO, HCK, SYK, TNIP3, CRTAM, TLR7, TLR4, CARD11	191	292	16792	2.40866	1	0.351133	0.328562
GOTERM_BP_ALL	GO:0051047~positive regulation of secretion	9	4.36893	0.0492747	BLK, IL10, CSF1R, RBP4, SYK, IL1B, PTAFR, CRTAM, GCK	191	355	16792	2.22886	1	0.355088	0.332263
GOTERM_BP_ALL	GO:0043410~positive regulation of MAPK cascade	11	5.33981	0.0495045	IL11, CSF1R, SYK, GPNMB, IL1B, GPR183, HGF, TNFRSF1B, FGFR3, MT3, TLR4	191	485	16792	1.99398	1	0.355088	0.332263
GOTERM_BP_ALL	GO:0043207~response to external biotic stimulus	16	7.76699	0.0495472	IL10, CSF3, SYK, CD80, TNFRSF18, PTAFR, LY86, TNFRSF1B, ASS1, HCK, IL1B, TNIP3, TLR7, DOCK2, POLR3K, TLR4	191	829	16792	1.69682	1	0.355088	0.332263
GOTERM_BP_ALL	GO:0051707~response to other organism	16	7.76699	0.0495472	IL10, CSF3, SYK, CD80, TNFRSF18, PTAFR, LY86, TNFRSF1B, ASS1, HCK, IL1B, TNIP3, TLR7, DOCK2, POLR3K, TLR4	191	829	16792	1.69682	1	0.355088	0.332263
GOTERM_BP_ALL	GO:0043069~negative regulation of programmed cell death	16	7.76699	0.0495472	BLK, IL10, IL11, DRAXIN, CSF1R, CDKN1A, DOCK8, HGF, TNFRSF18, MT3, PROKR1, HCK, COL2A1, VNN1, IL1B, HCLS1	191	829	16792	1.69682	1	0.355088	0.332263
GOTERM_BP_ALL	GO:0007260~tyrosine phosphorylation of STAT protein	4	1.94175	0.0498495	CSF1R, TNFRSF18, HCLS1, FGFR3	191	73	16792	4.81733	1	0.356587	0.333665
