# Supplementary material for: Transcriptomic Analysis of MSTN Knockout in the Early Differentiation of Chicken Fetal Myoblasts
Source: Genes (Basel). 2021 Dec 26;13(1):58. doi: 10.3390/genes13010058 (PMC8774668; doi:10.3390/genes13010058)
Supplement: Supplementary file 1 [file genes-13-00058-s001.zip › Table S4.xlsx]

## Sheet: Sheet1
Table S4: KEGG enrichment terms of DEGs in the CFM_KO vs. CFM_WT groups.
Up DEGs
Term	Count	%	PValue	Genes	List Total	Pop Hits	Pop Total	Fold Enrichment	Bonferroni	Benjamini	FDR
hsa05144:Malaria	3	4.47761	0.0228054	IL10, CSF3, IL1B	34	49	6879	12.3872	0.937234	0.864695	0.864695
hsa04010:MAPK signaling pathway	5	7.46269	0.0316491	IL1B, CACNA2D3, FGFR3, FGF22, CACNG5	34	253	6879	3.99849	0.978917	0.864695	0.864695
hsa04921:Oxytocin signaling pathway	4	5.97015	0.0343991	KCNJ5, CDKN1A, CACNA2D3, CACNG5	34	150	6879	5.39529	0.985013	0.864695	0.864695
hsa05230:Central carbon metabolism in cancer	3	4.47761	0.0373947	RET, FGFR3, GCK	34	64	6879	9.48392	0.989677	0.864695	0.864695
hsa04080:Neuroactive ligand-receptor interaction	5	7.46269	0.0420592	GHSR, GZMA, GABRA4, DRD1, SSTR1	34	277	6879	3.65205	0.994237	0.864695	0.864695
hsa04610:Complement and coagulation cascades	3	4.47761	0.0428774	CFD, PLAU, F3	34	69	6879	8.79668	0.994799	0.864695	0.864695
hsa05410:Hypertrophic cardiomyopathy (HCM)	3	4.47761	0.0534476	ACE, CACNA2D3, CACNG5	34	78	6879	7.78167	0.998628	0.92388	0.92388
hsa04640:Hematopoietic cell lineage	3	4.47761	0.0648431	IL11, CSF3, IL1B	34	87	6879	6.97667	0.999679	0.943134	0.943134
hsa05032:Morphine addiction	3	4.47761	0.0701505	KCNJ5, GABRA4, DRD1	34	91	6879	6.67001	0.999838	0.943134	0.943134
hsa05142:Chagas disease (American trypanosomiasis)	3	4.47761	0.0883259	IL10, ACE, IL1B	34	104	6879	5.83626	0.999985	1	1
Down DEGs
Term	Count	%	PValue	Genes	List Total	Pop Hits	Pop Total	Fold Enrichment	Bonferroni	Benjamini	FDR
hsa04662:B cell receptor signaling pathway	6	4.31655	0.000454524	SYK, INPP5D, NFATC2, DAPP1, PTPN6, CARD11	66	69	6879	9.06324	0.060811	0.0631789	0.0618153
hsa05150:Staphylococcus aureus infection	5	3.59712	0.00161124	C1QB, C1QA, PTAFR, C3AR1, C1QC	66	54	6879	9.65067	0.19951	0.0885488	0.0866377
hsa04060:Cytokine-cytokine receptor interaction	9	6.47482	0.00191113	CSF1R, TNFRSF18, IL20RA, IL2RG, TNFRSF1B, CSF2RA, IL18R1, TNFSF13B, CCR2	66	243	6879	3.86027	0.232017	0.0885488	0.0866377
hsa04380:Osteoclast differentiation	6	4.31655	0.00768938	CSF1R, SPI1, SYK, CYBB, NFATC2, LCP2	66	131	6879	4.77377	0.655353	0.216723	0.212046
hsa04666:Fc gamma R-mediated phagocytosis	5	3.59712	0.00796065	HCK, SYK, INPP5D, DOCK2, WASF3	66	84	6879	6.204	0.668115	0.216723	0.212046
hsa05323:Rheumatoid arthritis	5	3.59712	0.00935496	MMP1, CD80, ATP6V0D2, TLR4, TNFSF13B	66	88	6879	5.922	0.726666	0.216723	0.212046
hsa05142:Chagas disease (American trypanosomiasis)	5	3.59712	0.016495	C1QB, C1QA, PLCB2, TLR4, C1QC	66	104	6879	5.01093	0.899268	0.327543	0.320474
hsa04610:Complement and coagulation cascades	4	2.8777	0.0271081	C1QB, C1QA, C3AR1, C1QC	66	69	6879	6.04216	0.977462	0.429341	0.420074
hsa04650:Natural killer cell mediated cytotoxicity	5	3.59712	0.027799	SYK, NFATC2, LCP2, PTPN6, CD48	66	122	6879	4.27161	0.979567	0.429341	0.420074
hsa05133:Pertussis	4	2.8777	0.0335775	C1QB, C1QA, TLR4, C1QC	66	75	6879	5.55879	0.991025	0.466728	0.456654
hsa05020:Prion diseases	3	2.15827	0.0406277	C1QB, C1QA, C1QC	66	34	6879	9.19652	0.996732	0.483527	0.473091
hsa04151:PI3K-Akt signaling pathway	8	5.7554	0.0430853	CSF1R, COL2A1, SYK, COL4A2, ITGA4, HGF, IL2RG, TLR4	66	345	6879	2.41686	0.997706	0.483527	0.473091
hsa04015:Rap1 signaling pathway	6	4.31655	0.0476406	CSF1R, HGF, LCP2, SIPA1L2, PLCB2, FYB	66	210	6879	2.97792	0.998813	0.483527	0.473091
hsa04064:NF-kappa B signaling pathway	4	2.8777	0.0487006	SYK, TLR4, CARD11, TNFSF13B	66	87	6879	4.79206	0.998982	0.483527	0.473091
hsa04660:T cell receptor signaling pathway	4	2.8777	0.0682279	NFATC2, LCP2, PTPN6, CARD11	66	100	6879	4.16909	0.999942	0.629354	0.61577
hsa04672:Intestinal immune network for IgA production	3	2.15827	0.0724436	ITGA4, CD80, TNFSF13B	66	47	6879	6.6528	0.999969	0.629354	0.61577
hsa05146:Amoebiasis	4	2.8777	0.0782755	COL2A1, COL4A2, PLCB2, TLR4	66	106	6879	3.9331	0.999987	0.640017	0.626204
