# Supplementary material for: Transcriptomic Analysis of MSTN Knockout in the Early Differentiation of Chicken Fetal Myoblasts
Source: Genes (Basel). 2021 Dec 26;13(1):58. doi: 10.3390/genes13010058 (PMC8774668; doi:10.3390/genes13010058)
Supplement: Supplementary file 1 [file genes-13-00058-s001.zip › Table S5.xls]

## Sheet: Sheet0
Table S5: Canonical pathways about cellular growth, proliferation, and development in the CFM_KO vs. CFM_WT.
Ingenuity Canonical Pathways	pvalue	log(p-value)	-log(p-value)	Ratio	z-score	Molecules
Differential Regulation of Cytokine Production in Macrophages and T Helper Cells by IL-17A and IL-17F	1.7378e-05	-4.76	4.76	0.167	#NUM!	CSF3,IL10,IL1B
Differential Regulation of Cytokine Production in Intestinal Epithelial Cells by IL-17A and IL-17F	3.71535e-05	-4.43	4.43	0.13	#NUM!	CSF3,IL10,IL1B
Role of Osteoblasts, Osteoclasts and Chondrocytes in Rheumatoid Arthritis	4.2658e-05	-4.37	4.37	0.0268	#NUM!	ADAMTS4,IL10,IL11,IL1B,SFRP5,WNT3A
Cardiac Hypertrophy Signaling (Enhanced)	0.000141254	-3.85	3.85	0.0149	2.449	ACE,CACNA2D3,CACNG5,FGF22,FGFR3,IL11,IL1B,WNT3A
Tumor Microenvironment Pathway	0.000158489	-3.8	3.8	0.0279	2.236	CSF3,FGF22,IL10,IL1B,PLAU
Airway Pathology in Chronic Obstructive Pulmonary Disease	0.000363078	-3.44	3.44	0.0339	#NUM!	FGF22,IL11,IL1B,PTGDS
Role of Cytokines in Mediating Communication between Immune Cells	0.000489779	-3.31	3.31	0.0556	#NUM!	CSF3,IL10,IL1B
Osteoarthritis Pathway	0.000549541	-3.26	3.26	0.0214	1.342	ADAMTS4,CASR,FGFR3,IL1B,WNT3A
SPINK1 General Cancer Pathway	0.001	-3	3	0.0435	#NUM!	GZMA,MT3,MT4
Maturity Onset Diabetes of Young (MODY) Signaling	0.00144544	-2.84	2.84	0.0385	#NUM!	CACNA2D3,CACNG5,GCK
CREB Signaling in Neurons	0.00158489	-2.8	2.8	0.0116	2.646	CACNA2D3,CACNG5,CASR,DRD1,FGFR3,GHSR,SSTR1
Dopamine-DARPP32 Feedback in cAMP Signaling	0.00177828	-2.75	2.75	0.0221	#NUM!	CACNA2D3,CACNG5,DRD1,KCNJ5
Role of Macrophages, Fibroblasts and Endothelial Cells in Rheumatoid Arthritis	0.00234423	-2.63	2.63	0.0154	#NUM!	ADAMTS4,IL10,IL1B,SFRP5,WNT3A
Bladder Cancer Signaling	0.00446684	-2.35	2.35	0.0259	#NUM!	CDKN1A,FGF22,FGFR3
GPCR-Mediated Nutrient Sensing in Enteroendocrine Cells	0.00446684	-2.35	2.35	0.0259	#NUM!	CACNA2D3,CACNG5,CASR
Coagulation System	0.00446684	-2.35	2.35	0.0571	#NUM!	F3,PLAU
Neuroprotective Role of THOP1 in Alzheimer's Disease	0.00467735	-2.33	2.33	0.0254	#NUM!	ACE,CFD,GZMA
G Beta Gamma Signaling	0.0060256	-2.22	2.22	0.0233	#NUM!	CACNA2D3,CACNG5,KCNJ5
GABA Receptor Signaling	0.00630957	-2.2	2.2	0.0229	#NUM!	CACNA2D3,CACNG5,GABRA4
STAT3 Pathway	0.00676083	-2.17	2.17	0.0222	#NUM!	CDKN1A,FGFR3,IL1B
White Adipose Tissue Browning Pathway	0.00691831	-2.16	2.16	0.0221	#NUM!	CACNA2D3,CACNG5,FGFR3
Role of IL-17F in Allergic Inflammatory Airway Diseases	0.00724436	-2.14	2.14	0.0444	#NUM!	IL11,IL1B
nNOS Signaling in Skeletal Muscle Cells	0.00831764	-2.08	2.08	0.0417	#NUM!	CACNA2D3,CACNG5
Dilated Cardiomyopathy Signaling Pathway	0.00831764	-2.08	2.08	0.0205	#NUM!	CACNA2D3,CACNG5,TNNT1
Endocannabinoid Neuronal Synapse Pathway	0.00851138	-2.07	2.07	0.0204	#NUM!	CACNA2D3,CACNG5,KCNJ5
Type II Diabetes Mellitus Signaling	0.00933254	-2.03	2.03	0.0197	#NUM!	CACNA2D3,CACNG5,GCK
Role of Pattern Recognition Receptors in Recognition of Bacteria and Viruses	0.01	-2	2	0.0192	#NUM!	IL10,IL11,IL1B
Neuroinflammation Signaling Pathway	0.0125893	-1.9	1.9	0.0127	#NUM!	GABRA4,IL10,IL1B,KCNJ5
IL-17 Signaling	0.0162181	-1.79	1.79	0.016	#NUM!	CSF3,IL11,IL1B
NAD Biosynthesis from 2-amino-3-carboxymuconate Semialdehyde	0.0169824	-1.77	1.77	0.167	#NUM!	QPRT
IL-10 Signaling	0.018197	-1.74	1.74	0.0278	#NUM!	IL10,IL1B
Hepatic Fibrosis / Hepatic Stellate Cell Activation	0.018197	-1.74	1.74	0.0155	#NUM!	COL20A1,IL10,IL1B
Netrin Signaling	0.018197	-1.74	1.74	0.0278	#NUM!	CACNA2D3,CACNG5
Regulation of the Epithelial-Mesenchymal Transition Pathway	0.018197	-1.74	1.74	0.0154	#NUM!	FGF22,FGFR3,WNT3A
Trehalose Degradation II (Trehalase)	0.0199526	-1.7	1.7	0.143	#NUM!	GCK
TREM1 Signaling	0.0204174	-1.69	1.69	0.026	#NUM!	IL10,IL1B
VDR/RXR Activation	0.020893	-1.68	1.68	0.0256	#NUM!	CASR,CDKN1A
Calcium Signaling	0.0239883	-1.62	1.62	0.0139	#NUM!	CACNA2D3,CACNG5,TNNT1
FGF Signaling	0.0239883	-1.62	1.62	0.0238	#NUM!	FGF22,FGFR3
FcγRIIB Signaling in B Lymphocytes	0.0245471	-1.61	1.61	0.0235	#NUM!	CACNA2D3,CACNG5
Role of NFAT in Cardiac Hypertrophy	0.0251189	-1.6	1.6	0.0136	#NUM!	CACNA2D3,CACNG5,IL11
Role of Hypercytokinemia/hyperchemokinemia in the Pathogenesis of Influenza	0.0251189	-1.6	1.6	0.0233	#NUM!	IL10,IL1B
Prostanoid Biosynthesis	0.0281838	-1.55	1.55	0.1	#NUM!	PTGDS
GDP-glucose Biosynthesis	0.030903	-1.51	1.51	0.0909	#NUM!	GCK
Hepatic Fibrosis Signaling Pathway	0.0316228	-1.5	1.5	0.00955	#NUM!	CACNA2D3,CACNG5,IL1B,WNT3A
Hematopoiesis from Multipotent Stem Cells	0.0338844	-1.47	1.47	0.0833	#NUM!	CSF3
Glucose and Glucose-1-phosphate Degradation	0.0338844	-1.47	1.47	0.0833	#NUM!	GCK
NAD biosynthesis II (from tryptophan)	0.0338844	-1.47	1.47	0.0833	#NUM!	QPRT
UDP-N-acetyl-D-galactosamine Biosynthesis II	0.0363078	-1.44	1.44	0.0769	#NUM!	GCK
Insulin Secretion Signaling Pathway	0.040738	-1.39	1.39	0.0112	#NUM!	CACNA2D3,CACNG5,GCK
Amyotrophic Lateral Sclerosis Signaling	0.042658	-1.37	1.37	0.0174	#NUM!	CACNA2D3,CACNG5
Role of Tissue Factor in Cancer	0.0436516	-1.36	1.36	0.0172	#NUM!	F3,IL1B
Opioid Signaling Pathway	0.0446684	-1.35	1.35	0.0109	#NUM!	CACNA2D3,CACNG5,KCNJ5
Extrinsic Prothrombin Activation Pathway	0.0446684	-1.35	1.35	0.0625	#NUM!	F3
Systemic Lupus Erythematosus In B Cell Signaling Pathway	0.0446684	-1.35	1.35	0.0108	#NUM!	IL10,IL11,IL1B
Nitric Oxide Signaling in the Cardiovascular System	0.0457088	-1.34	1.34	0.0168	#NUM!	CACNA2D3,CACNG5
IL-15 Production	0.047863	-1.32	1.32	0.0163	#NUM!	FGFR3,RET
