# Supplementary material for: Transcriptomic Analysis of MSTN Knockout in the Early Differentiation of Chicken Fetal Myoblasts
Source: Genes (Basel). 2021 Dec 26;13(1):58. doi: 10.3390/genes13010058 (PMC8774668; doi:10.3390/genes13010058)
Supplement: Supplementary file 1 [file genes-13-00058-s001.zip › Table S6.xlsx]

## Sheet: Table S2
Table S6: The differentially expressed genes in CEF_KO vs. CEF_WT.
Gene stable ID	Gene name	baseMean	log2FoldChange	pvalue
ENSGALG00000035325	PMAIP1	2336.92	-2.42699	6.45e-206
ENSGALG00000016400	RSAD2	14830.6	-1.36245	4.17e-168
ENSGALG00000041192	IFIH1	10605.1	-1.6236	1.13e-154
ENSGALG00000034478	CCL4	22996.4	-1.56695	5e-151
ENSGALG00000002955	ADAMTSL2	5317.27	1.3817	4.74e-130
ENSGALG00000045085	IFIT5	29895.5	-1.38482	4.35e-127
ENSGALG00000029788	CCK	2967.53	1.49709	1.83e-125
ENSGALG00000011099	FAP	5568.6	1.21282	5.08e-116
ENSGALG00000009639	DDX60	1574.44	-1.92924	4.77e-114
ENSGALG00000013911	ZC3HAV1	4811.07	-1.18489	2.39e-102
ENSGALG00000031518		636.614	2.06971	1.44e-95
ENSGALG00000038515	LFNG	2542.31	1.44481	1.04e-93
ENSGALG00000017185	TMEM123	1926.9	-1.30944	2.5e-89
ENSGALG00000009479		2803.61	-1.37562	2.64e-83
ENSGALG00000030291	IRF9	1330.03	-1.47809	5.59e-81
ENSGALG00000012538	NR4A2	375.287	-2.53511	1.92e-80
ENSGALG00000012761	DRAM1	514.776	-2.2632	4.05e-77
ENSGALG00000013575	IFI6	8469.88	-1.25771	5.63e-77
ENSGALG00000003932	SDC4	5087.09	-1.04802	1.63e-74
ENSGALG00000034474	CRISP3	1813.43	1.45327	1.55e-73
ENSGALG00000045478		554.549	-2.01702	4.92e-73
ENSGALG00000026422		913.703	-1.38757	1.25e-71
ENSGALG00000015109	TJP2	3082.88	-1.11322	3.29e-71
ENSGALG00000027184	OLFML1	760.421	-1.47794	5.55e-70
ENSGALG00000037629	TRANK1	3300.83	-1.12462	3.7e-62
ENSGALG00000032335	MARCKSL1	1710.26	-1.24985	4.08e-61
ENSGALG00000003642	PDGFA	1048.77	-1.28232	3.45e-60
ENSGALG00000026663	CX3CL1	1178.87	-1.56471	1e-57
ENSGALG00000027864	NFKBIA	1501.81	-1.30325	2.42e-54
ENSGALG00000041129	TMEM173	458.588	-1.55637	1.34e-52
ENSGALG00000030363	IFNAR1	1301.99	-1.18597	5.1e-52
ENSGALG00000050503	TNFRSF4	377.525	-1.85049	7.21e-52
ENSGALG00000032717	CCL4	293.313	-2.4604	7.64e-52
ENSGALG00000028256	CCL19	341.45	-2.26043	3.37e-50
ENSGALG00000013861	TNFAIP3	452.349	-1.61639	4.58e-50
ENSGALG00000003283		2307.43	1.18063	5.78e-49
ENSGALG00000045115		180.043	-2.8629	1.53e-48
ENSGALG00000037587	ENPP3	1218.16	1.1429	1.71e-48
ENSGALG00000038096	NOS2	525.218	-1.65639	2.06e-48
ENSGALG00000048671		814.311	-1.21482	6.17e-48
ENSGALG00000021627	IFI27L2	2268.95	-1.04326	6.89e-45
ENSGALG00000001256	NLRC5	311.599	-2.02341	8.43e-43
ENSGALG00000015346	NFKBIZ	657.067	-1.41157	3.83e-41
ENSGALG00000006138	HELZ2	42532.8	-1.36042	1.11e-38
ENSGALG00000000775	CTSS	1117.73	-1.02897	2.46e-37
ENSGALG00000015056	LAMA3	1099.37	-1.09753	3.46e-37
ENSGALG00000016964		959.587	-1.00032	7.34e-36
ENSGALG00000042838	TRAF2	736.522	-1.0906	6.36e-35
ENSGALG00000016820	GAS6	867.077	1.1087	9.06e-35
ENSGALG00000039164		445.416	-1.23877	1.75e-33
ENSGALG00000006413	CEMIP	1197.83	1.01609	2.13e-33
ENSGALG00000016744	GABRA5	282.541	-1.72236	9.18e-33
ENSGALG00000040730	RXRG	389.63	1.43865	5.08e-32
ENSGALG00000011190	PLAC8	703.331	-1.14811	1.82e-31
ENSGALG00000017308	CHRDL2	263.598	1.58588	5.64e-31
ENSGALG00000015712	SLBP	251.306	-1.66244	5.8e-31
ENSGALG00000015062		698.592	-2.55339	6.53e-31
ENSGALG00000040504	GGT5	391.184	-1.35457	2.23e-29
ENSGALG00000015032		543.664	-1.14819	3.45e-28
ENSGALG00000006443	MADPRT1	239.44	-1.69124	4.4e-26
ENSGALG00000020386	BDKRB1	2426.71	-1.43726	1.98e-25
ENSGALG00000038146		281.973	-1.37116	2.07e-25
ENSGALG00000037989	IL10RB	361.478	-1.27788	2.19e-25
ENSGALG00000046632		108.183	-2.32358	5.84e-24
ENSGALG00000010741	MAP1LC3C	284.567	1.28658	2.75e-23
ENSGALG00000035094	CDH17	282.132	-1.32942	6.21e-23
ENSGALG00000043015	FOXS1	301.257	-1.23874	8.26e-22
ENSGALG00000041978	K123	200.422	-1.69276	1.22e-20
ENSGALG00000006352	CH25H	128.026	-1.86748	2.32e-20
ENSGALG00000023640	RSPO4	351.858	1.17066	9.17e-20
ENSGALG00000008544	SLC8A1	202.283	-1.34712	9.84e-20
ENSGALG00000007701	B3GNT7	420.238	-1.02649	9.88e-20
ENSGALG00000001483		370.209	1.07379	1.33e-19
ENSGALG00000027365	HIVEP3	1358.45	-1.34559	2.64e-19
ENSGALG00000006725	ACAN	309.585	1.16952	1.35e-18
ENSGALG00000015026		398.245	-1.00788	3.14e-18
ENSGALG00000012117	STEAP3	124.345	-1.87612	5.05e-18
ENSGALG00000007356	MAP3K8	216.995	-1.31363	6.85e-18
ENSGALG00000015768	ANKRD6	194.359	-1.33272	7.82e-18
ENSGALG00000003677	NTNG2	242.637	-1.31267	1.44e-17
ENSGALG00000052643	C15orf48	134.519	-1.56718	2.59e-16
ENSGALG00000035031	HEY1	134.071	-1.56472	6.52e-16
ENSGALG00000044525	NFKBIE	149.046	-1.48395	1.81e-15
ENSGALG00000000154	DENND2D	100.184	-1.88414	2.76e-15
ENSGALG00000010935	PTPRQ	449.86	-1.08691	2.8e-15
ENSGALG00000005257		199.118	-1.22643	2.86e-15
ENSGALG00000042505	DSEL	137.656	-1.413	4.01e-15
ENSGALG00000001894		69.8182	-2.37935	2.09e-14
ENSGALG00000036616	NUAK2	261.089	-1.04688	2.2e-14
ENSGALG00000050943	RNF19B	259.129	-1.00073	2.76e-14
ENSGALG00000046032	CD83	118.733	-1.51655	3.6e-14
ENSGALG00000001181	KCNJ5	230.645	-1.0869	3.62e-14
ENSGALG00000006756		230.754	-1.05936	6.72e-14
ENSGALG00000026768	SLCO4C1	78.7991	-1.9469	7.81e-14
ENSGALG00000011668	IL8L1	181.74	-2.44599	1.26e-13
ENSGALG00000007806	FGF16	82.923	1.71536	3.77e-13
ENSGALG00000015666	TNIP2	157.122	-1.27673	4.75e-13
ENSGALG00000010331	MME	155.832	-1.33445	5.67e-13
ENSGALG00000011270	KERA	174.014	1.22361	5.97e-13
ENSGALG00000007028		76.353	-1.65961	5.89e-12
ENSGALG00000011532	CYP27C1	125.823	-1.3293	7.75e-12
ENSGALG00000027633	RASSF9	147.31	-1.22937	1.29e-11
ENSGALG00000006776	KLHDC8B	105.607	1.41886	1.33e-11
ENSGALG00000038943	RASSF5	75.3916	-1.79405	1.82e-11
ENSGALG00000004398	CARD11	75.0136	-1.66928	2.03e-11
ENSGALG00000006728	SLC5A1	169.937	1.03574	4.21e-11
ENSGALG00000019802	PHLDA3	36.8887	-2.45027	5.26e-11
ENSGALG00000023904	FIBIN	3375.79	1.13628	7.18e-11
ENSGALG00000029940	IL1B	34.1101	-2.60609	1.11e-10
ENSGALG00000016173	UBASH3A	74.3975	-1.62909	1.47e-10
ENSGALG00000019261	ARHGAP8	41.635	-2.19081	2e-10
ENSGALG00000010163	LGR5	96.7335	1.34144	3.02e-10
ENSGALG00000054379	TSPAN32	105.432	-1.40142	3.39e-10
ENSGALG00000010664	KIF26B	222.373	1.07503	3.75e-10
ENSGALG00000029446		45.9182	-2.13375	6.08e-10
ENSGALG00000011080	BDKRB2	156.925	-1.04767	8.93e-10
ENSGALG00000041708	WNT4	124.668	1.09957	1.36e-09
ENSGALG00000030907	CSF3	150.553	-1.26622	1.56e-09
ENSGALG00000034204		67.7027	-1.60884	1.9e-09
ENSGALG00000041501	AMER3	76.3975	1.37669	3.57e-09
ENSGALG00000013102	COBL	149.298	-1.04148	5.09e-09
ENSGALG00000012613	FBP1	49.8303	-1.8358	5.54e-09
ENSGALG00000047143		133.814	1.00803	5.6e-09
ENSGALG00000033591		165.232	1.01411	8.29e-09
ENSGALG00000034132	CACFD1	99.5493	1.15896	8.43e-09
ENSGALG00000014585		72.4484	-1.49484	9.08e-09
ENSGALG00000017229	FAT3	130.092	1.20647	9.56e-09
ENSGALG00000015474	CD80	68.1128	-1.54551	1.36e-08
ENSGALG00000053296		130.184	-1.1673	1.81e-08
ENSGALG00000009095	LHCGR	47.0109	-1.81	1.89e-08
ENSGALG00000009388	SUSD4	56.9889	1.54715	2.46e-08
ENSGALG00000046192		440.868	-1.77417	3.11e-08
ENSGALG00000014236	ATP8A1	118.588	-1.0297	3.23e-08
ENSGALG00000004286	COL13A1	95.819	1.20613	3.43e-08
ENSGALG00000012076	TIFA	60.2213	-1.48192	4.42e-08
ENSGALG00000028016		44.3037	-1.81994	4.93e-08
ENSGALG00000032349	CDH5	75.0386	1.29524	5.01e-08
ENSGALG00000009400	SLC8A3	81.2177	1.22641	5.45e-08
ENSGALG00000016651		95.7352	1.12265	6.25e-08
ENSGALG00000040716	PRLH	63.6989	1.4043	6.9e-08
ENSGALG00000007226	OSTN	89.8981	1.2631	8.49e-08
ENSGALG00000028803	B3GNT4	94.7933	-1.13782	8.63e-08
ENSGALG00000016185	SLC37A1	113.14	-1.03777	8.71e-08
ENSGALG00000016565	CHRNA2	45.9434	1.67855	9.86e-08
ENSGALG00000003863	P2RX7	114.491	-1.20672	9.86e-08
ENSGALG00000002982	SLC2A6	136.136	-1.03266	9.99e-08
ENSGALG00000000504	ETV7	67.8899	-1.44673	1.19e-07
ENSGALG00000001698	GABRA1	41.3662	-1.81876	1.57e-07
ENSGALG00000028341		38.3706	-1.80112	1.59e-07
ENSGALG00000001437	NTM	76.3434	-1.3187	1.61e-07
ENSGALG00000042029	SERINC4	100.984	-1.0837	2.57e-07
ENSGALG00000010625	SRD5A2	72.794	-1.23324	3.24e-07
ENSGALG00000000616	ELF3	34.6111	-1.85339	4.56e-07
ENSGALG00000016986	LCP1	77.3472	-1.13071	7.24e-07
ENSGALG00000010326	FLVCR2	69.592	-1.26822	7.44e-07
ENSGALG00000049859	H2AFJ	39.5975	1.59135	1.04e-06
ENSGALG00000016144	TMPRSS2	28.5492	-2.00579	1.23e-06
ENSGALG00000012522	PVALB	34.7299	1.74023	1.24e-06
ENSGALG00000052425	BATF3	31.9719	-1.99444	1.27e-06
ENSGALG00000011635	TFCP2L1	86.1368	1.06304	1.34e-06
ENSGALG00000020002	SLC22A3	76.658	1.1227	1.36e-06
ENSGALG00000026518	RUNDC3A	90.5475	1.02079	1.55e-06
ENSGALG00000005408	BCO1	71.6722	-1.18297	1.87e-06
ENSGALG00000013212		67.3659	1.19484	1.9e-06
ENSGALG00000008127	SPI1	58.4906	-1.3714	2.07e-06
ENSGALG00000042570		40.3199	-1.56355	2.35e-06
ENSGALG00000015142		76.9232	-1.07748	2.83e-06
ENSGALG00000010983	NPY	66.4852	1.22336	3e-06
ENSGALG00000014962	CALHM6	31.3537	-1.76792	3.32e-06
ENSGALG00000034326	TMEM158	59.0945	1.31796	3.43e-06
ENSGALG00000008043	CORO2B	85.7048	1.09963	4.43e-06
ENSGALG00000039738	SLC9A3	14.0511	3.19246	4.52e-06
ENSGALG00000005759	IFNW1	112.416	-2.67088	4.83e-06
ENSGALG00000010801	TMEM61	92.8607	1.03585	4.93e-06
ENSGALG00000005721	DGKG	51.0984	1.33239	5.15e-06
ENSGALG00000054636		39.4047	-1.48971	5.37e-06
ENSGALG00000038994	KPTN	82.4589	1.02109	7.27e-06
ENSGALG00000005476	PTH2R	55.624	1.30371	8.01e-06
ENSGALG00000006708		65.3429	1.28435	8.15e-06
ENSGALG00000003911	CACNG5	63.9183	1.13093	9.18e-06
ENSGALG00000016569	FANCB	55.5875	-1.23427	9.38e-06
ENSGALG00000001933	CORO2A	50.2425	-1.28324	1.04e-05
ENSGALG00000010218		21.9772	-1.97138	1.91e-05
ENSGALG00000016969		29.4024	-1.69325	1.94e-05
ENSGALG00000051549		59.364	1.11627	2.07e-05
ENSGALG00000030005	IGSF1	17.3816	-2.23845	2.28e-05
ENSGALG00000052737		12.8912	-2.81588	2.42e-05
ENSGALG00000010269	KCNAB1	49.0776	1.22608	3.07e-05
ENSGALG00000051325		72.7799	1.0256	3.15e-05
ENSGALG00000006087	GPC3	45.8891	1.29032	3.18e-05
ENSGALG00000054473	SLC13A3	59.2752	1.19157	3.59e-05
ENSGALG00000005572	NOXO1	66.8315	1.01198	3.8e-05
ENSGALG00000001347	LHX6	43.0152	-1.28089	3.81e-05
ENSGALG00000003013		64.3981	1.04916	4.01e-05
ENSGALG00000005037		59.9947	1.08053	5.02e-05
ENSGALG00000035466	CACNB4	72.8565	1.07442	5.9e-05
ENSGALG00000049751		32.0894	1.61683	6.38e-05
ENSGALG00000037413	IL7	9.36186	-3.5996	6.42e-05
ENSGALG00000002549	RGS1	63.233	-1.09586	7.93e-05
ENSGALG00000050441		24.1622	-1.74101	8.01e-05
ENSGALG00000045634	XKR5	31.9028	1.45451	9.12e-05
ENSGALG00000015203		34.1641	1.33324	9.43e-05
ENSGALG00000006130	STMN3	47.194	1.12639	9.86e-05
ENSGALG00000002121	PLEKHN1	56.0028	-1.06358	9.94e-05
ENSGALG00000044151		58.8665	-1.10288	0.000106066
ENSGALG00000016325	GSTA3	30.073	-1.62142	0.000110857
ENSGALG00000015662		27.683	-1.58032	0.000112463
ENSGALG00000025881		20.4138	-1.83235	0.000112959
ENSGALG00000051554		35.2165	1.40705	0.000117026
ENSGALG00000009864	TRAF5	32.4619	-1.4007	0.000129479
ENSGALG00000035498	INPP5D	43.8748	-1.18569	0.000136041
ENSGALG00000038512	AGTR1	16.4768	-2.23733	0.000137405
ENSGALG00000032882	EVA1C	37.7668	-1.24092	0.000152115
ENSGALG00000032467	C11orf52	56.943	-1.09129	0.000156054
ENSGALG00000039741	TNFRSF8	51.5706	1.08122	0.000156197
ENSGALG00000016834	MCF2L	23.1208	-1.61445	0.000192155
ENSGALG00000048022		40.0614	-1.3586	0.000195973
ENSGALG00000028142	HACD4	38.6595	-1.32456	0.000201997
ENSGALG00000040557	TFEC	4.13393	-5.39216	0.000205153
ENSGALG00000050752		37.2116	-1.51011	0.000209693
ENSGALG00000019555	SERPINB1	22.9808	-1.67181	0.000215336
ENSGALG00000010881	ASB2	33.3786	-1.30173	0.0002175
ENSGALG00000000497		18.2443	-1.87202	0.000227227
ENSGALG00000000839	WNT11	22.2212	1.58247	0.000234273
ENSGALG00000044610	CFAP100	67.7996	1.04981	0.000234444
ENSGALG00000033171	TGM4	17.3741	-2.06694	0.000262861
ENSGALG00000010139	SSTR1	27.1263	-1.60527	0.000263913
ENSGALG00000007123		41.0555	-1.13632	0.000265366
ENSGALG00000002960	HMGCS2	18.9721	1.88792	0.000283111
ENSGALG00000008997	STEAP4	269.464	-1.2118	0.000312996
ENSGALG00000006019	EPHX4	15.6462	-2.06474	0.000317032
ENSGALG00000001882	TNFRSF18	34.0884	-1.29325	0.000329818
ENSGALG00000023435	GATM	44.5955	-1.13111	0.000350917
ENSGALG00000044799	VSIG4	45.0215	-1.15711	0.000363377
ENSGALG00000038042	GABRG2	9.76628	-2.76986	0.000387636
ENSGALG00000008840	ACSL5	48.4531	-1.0091	0.000389546
ENSGALG00000032645	H2A-VIII	16.7126	1.80587	0.000413931
ENSGALG00000011141	ITGB6	39.7434	-1.13293	0.000427605
ENSGALG00000012074	ALPK1	62.9253	-1.09061	0.000471595
ENSGALG00000011376	ANKRD9	44.867	-1.04674	0.000473247
ENSGALG00000008490	TRH	15.3969	2.18224	0.000532447
ENSGALG00000011350	NEGR1	57.3658	1.05343	0.000573899
ENSGALG00000016919	ACOD1	21.7423	-1.54557	0.000584944
ENSGALG00000010719	NEIL3	32.924	-1.20588	0.000623445
ENSGALG00000005474	PNAT10	28.0929	-1.31329	0.000652267
ENSGALG00000016852	TNFSF13B	11.2891	-2.4319	0.000657949
ENSGALG00000043139	SYT7	35.3015	-1.27716	0.000663849
ENSGALG00000003217	LITAF	12.7145	-2.17305	0.000847521
ENSGALG00000036171		39.0172	-1.05532	0.000851613
ENSGALG00000040832	CFD	200.259	-1.04697	0.000938291
ENSGALG00000003196	RNASE6	16.0222	-1.86706	0.000976528
ENSGALG00000011447	GADL1	18.7443	1.80991	0.00103408
ENSGALG00000003003	CCL20	15.9672	-1.81243	0.00103606
ENSGALG00000003105	ANKFN1	31.4192	-1.22428	0.00105806
ENSGALG00000052523		22.8578	-1.50664	0.0010751
ENSGALG00000015833	NT5E	14.6013	-1.8197	0.00109957
ENSGALG00000053121		36.0691	-1.07664	0.001111
ENSGALG00000001383	HTR4	18.0487	1.61595	0.00113856
ENSGALG00000013762		3.27375	-5.05086	0.0012044
ENSGALG00000014561	PTPN6	39.3181	-1.15574	0.00130891
ENSGALG00000042491		26.8763	1.2795	0.00131748
ENSGALG00000012357	CXCR4	26.242	-1.27546	0.00133283
ENSGALG00000016176	ADGRB3	27.4671	1.26908	0.00134259
ENSGALG00000049618		16.2574	1.61852	0.00137383
ENSGALG00000021143	RGS18	14.1689	-1.90111	0.00143297
ENSGALG00000008498	MALRD1	22.0329	1.36041	0.00158249
ENSGALG00000040355	TCF24	39.6253	-1.00465	0.00164818
ENSGALG00000047312		36.6945	-1.07059	0.00169918
ENSGALG00000012454	CYTH4	19.8919	-1.58223	0.00173229
ENSGALG00000026039	THEM4	30.1564	1.13447	0.00181948
ENSGALG00000013756	ZC2HC1B	25.5444	-1.22086	0.0018747
ENSGALG00000031013	DHDH	11.7186	-2.03328	0.00194902
ENSGALG00000028988	ART7C	7.5913	-2.86793	0.00195722
ENSGALG00000044230	ARHGAP27	11.2912	-1.94991	0.00200911
ENSGALG00000004955		34.8697	-1.15626	0.00210907
ENSGALG00000015167	PRUNE2	26.5174	1.24567	0.00213217
ENSGALG00000028376	FGF19	18.2224	1.43384	0.002441
ENSGALG00000008055	SYT13	22.3607	1.30506	0.00260235
ENSGALG00000009032	PIF1	29.2964	-1.10979	0.00276349
ENSGALG00000009497	AVPR2	32.4598	1.04107	0.00284028
ENSGALG00000013980	SLC2A12	12.294	1.78527	0.00292882
ENSGALG00000009429	RXFP1	27.208	1.15232	0.0030083
ENSGALG00000006574	CRYGS	13.8665	1.69637	0.00306582
ENSGALG00000053647		20.1091	1.50846	0.00308037
ENSGALG00000027415	GRIN2C	23.537	-1.25392	0.00314739
ENSGALG00000005253	C1QTNF8	28.7956	1.16176	0.00316052
ENSGALG00000000731	THEMIS2	15.626	-1.63982	0.00346126
ENSGALG00000017418	NPTX1	11.8343	-1.90807	0.00351159
ENSGALG00000032856	GFRA2	2.3661	4.7909	0.00352538
ENSGALG00000020788	CCDC141	29.1703	-1.09522	0.00360605
ENSGALG00000001900	PHF24	6.0615	2.78379	0.00361646
ENSGALG00000026585	TAFA3	6.8453	-2.76254	0.00385387
ENSGALG00000005347	ADAMTS18	20.1283	1.35554	0.00416267
ENSGALG00000007668	BMP7	17.463	-1.44838	0.0044398
ENSGALG00000054678		11.6319	1.77315	0.00454039
ENSGALG00000051852		11.8628	1.71965	0.0045648
ENSGALG00000007416	CD3E	19.0307	-1.42814	0.00461155
ENSGALG00000043838		15.8593	1.42803	0.00477426
ENSGALG00000039585		4.67018	-3.58817	0.00478234
ENSGALG00000028140	CNTFR	24.1878	1.23076	0.00481541
ENSGALG00000041663	KLB	4.66022	-3.60296	0.00485202
ENSGALG00000012845	MYLK4	8.78539	-2.1453	0.0048986
ENSGALG00000016157		31.7453	-1.11557	0.00491531
ENSGALG00000055004		5.35256	2.94559	0.00494345
ENSGALG00000048020		7.83465	2.21164	0.00503253
ENSGALG00000009861	RD3	5.82765	-2.83993	0.00511048
ENSGALG00000030917	CCDC65	6.15434	-2.55443	0.00560174
ENSGALG00000030247	TMOD4	19.2688	-1.32335	0.0056284
ENSGALG00000014616	MT3	26.3837	1.10693	0.0057042
ENSGALG00000054770	INHA	14.4714	-1.53898	0.0058005
ENSGALG00000023886	ZNF804A	18.4243	-1.28706	0.00587762
ENSGALG00000002675	SCUBE3	19.0937	-1.33601	0.006075
ENSGALG00000021158	SLC7A9	12.0422	-1.70668	0.00627319
ENSGALG00000039935	PDE1C	31.5748	-1.0091	0.00628335
ENSGALG00000049511	AMIGO3	19.2096	-1.30731	0.00634283
ENSGALG00000033391	ISL2	35.661	-1.00063	0.00666064
ENSGALG00000007526		22.841	1.37841	0.00667832
ENSGALG00000012297	GRM1	2.16682	-4.45716	0.00679983
ENSGALG00000003792	FYB	18.0601	-1.31121	0.00685592
ENSGALG00000043415	ACP3	15.9732	-1.37181	0.00690803
ENSGALG00000016261	CYBB	21.9971	-1.20269	0.0072333
ENSGALG00000028115	SFN	25.0202	-1.07613	0.00727712
ENSGALG00000006710	RAB36	8.85149	1.91523	0.00740871
ENSGALG00000054344		25.6144	1.10427	0.00741904
ENSGALG00000009507	PLEKHH1	30.2927	-1.03187	0.00742218
ENSGALG00000027247	EOMES	2.13536	-4.4402	0.00757973
ENSGALG00000031996		14.1071	1.4804	0.00764638
ENSGALG00000031615	FAIM2	14.577	1.46526	0.00768824
ENSGALG00000028720		2.14392	-4.44473	0.00794285
ENSGALG00000009100	FSHR	14.3764	-1.41825	0.00795135
ENSGALG00000011355	WNT10A	10.336	1.66815	0.00823307
ENSGALG00000050091		11.3226	1.64257	0.0085722
ENSGALG00000042748		22.6945	1.13455	0.00908917
ENSGALG00000002744	PCDH15	19.5849	1.17726	0.0090962
ENSGALG00000002786	PSTPIP1	15.4758	-1.39204	0.00916026
ENSGALG00000010778	CHRM3	21.3575	1.10663	0.00924692
ENSGALG00000016687	P2RY8	21.7639	-1.13103	0.00947118
ENSGALG00000011673	STX11	21.7007	-1.17507	0.00967627
ENSGALG00000008166	TLR15	23.5995	-1.09265	0.00968248
ENSGALG00000001084	ATP8B3	26.1939	-1.04778	0.0100315
ENSGALG00000026817		16.4151	1.28111	0.0100519
ENSGALG00000002775	FA2H	7.00667	-2.23162	0.0102864
ENSGALG00000023444	APELA	2.00804	-4.3479	0.0104806
ENSGALG00000053989	TRIQK	18.8892	1.1501	0.0105198
ENSGALG00000039698	DRD1	16.663	1.45347	0.01088
ENSGALG00000007139	FAM107A	4.53284	-2.89837	0.0111261
ENSGALG00000013655	ZDHHC2	23.4915	1.04655	0.0111407
ENSGALG00000050719		15.0898	1.32705	0.0111664
ENSGALG00000004538	TNN	25.0562	1.00407	0.0115025
ENSGALG00000035856	CD48	8.58069	-1.93104	0.0116648
ENSGALG00000049810		5.32615	2.92637	0.0119046
ENSGALG00000052502		5.67005	-2.41759	0.0119169
ENSGALG00000047764	HSPB3	26.7841	-1.01143	0.0120794
ENSGALG00000008340	FES	13.927	-1.43177	0.012127
ENSGALG00000029024	TCF21	6.64722	-2.10209	0.0123369
ENSGALG00000008346	CASP18	14.4691	-1.33531	0.0124948
ENSGALG00000040269		15.7383	-1.2587	0.0127434
ENSGALG00000041437	FAM155B	21.1128	1.12197	0.0127449
ENSGALG00000040320	HOXB8	9.68424	-1.66295	0.0129132
ENSGALG00000042159	SLITRK3	17.552	1.22346	0.0130337
ENSGALG00000052376		17.1377	1.24626	0.0130349
ENSGALG00000016554	ACE2	8.66202	1.87006	0.013122
ENSGALG00000045153	SHISA3	5.12775	-2.63322	0.0132655
ENSGALG00000007976		15.5097	-1.31513	0.0135483
ENSGALG00000010225		7.15969	-1.99738	0.0137912
ENSGALG00000012155	EGF	10.6004	-1.55457	0.0140236
ENSGALG00000001840	TEK	8.73803	-1.79356	0.0142237
ENSGALG00000046950		8.13533	1.76104	0.0145501
ENSGALG00000052026		4.05485	2.97089	0.0151354
ENSGALG00000033498		18.1106	1.24177	0.0152494
ENSGALG00000046313	DNASE1L2	13.4396	1.4041	0.0154967
ENSGALG00000015347	ZPLD1	12.4503	-1.40939	0.0157546
ENSGALG00000006172	ABCC8	23.5619	-1.0373	0.0161202
ENSGALG00000048672		6.10457	-2.25572	0.0161671
ENSGALG00000014030	CFAP94	16.932	-1.17138	0.0165093
ENSGALG00000006527	CRTAM	1.82359	-4.21333	0.0170595
ENSGALG00000050452		4.32078	2.58929	0.0171538
ENSGALG00000051244		19.4394	1.10228	0.0173834
ENSGALG00000001571	MYO1F	22.0963	-1.01218	0.0174348
ENSGALG00000004665	KPNA7	18.1555	-1.13377	0.0175528
ENSGALG00000022875		21.6847	-1.10308	0.0176867
ENSGALG00000029862		23.0239	-1.00003	0.0181995
ENSGALG00000025945	AVD	193.591	-1.15686	0.0182154
ENSGALG00000017040		22.5992	-1.08284	0.0185017
ENSGALG00000043027	HEPHL1	15.3419	1.26604	0.0193296
ENSGALG00000040136	PSTPIP2	8.72876	-1.63664	0.0193997
ENSGALG00000030101	CSDC2	13.2424	1.30092	0.0195124
ENSGALG00000014206	GABRA2	11.6489	1.54177	0.0197358
ENSGALG00000010567	RAB3B	12.9206	-1.46257	0.019779
ENSGALG00000049260		1.65534	4.27272	0.0200468
ENSGALG00000049755	IL22RA2	9.7581	-1.52792	0.0200697
ENSGALG00000013697	CNDP1	1.60532	4.23757	0.0206328
ENSGALG00000001111		5.70145	2.09193	0.0206578
ENSGALG00000013869	IL20RA	11.2433	-1.43224	0.0206908
ENSGALG00000052903		6.40757	-2.07713	0.0208852
ENSGALG00000014453	FAM46C	12.2259	-1.40571	0.0209087
ENSGALG00000006454	SLC22A18	5.6027	-2.40366	0.0216816
ENSGALG00000052818		19.827	1.04051	0.0218442
ENSGALG00000043052	CD1B	7.88254	-1.76147	0.0222237
ENSGALG00000000367	ASIC2	12.8174	1.49934	0.0224891
ENSGALG00000007171		9.43691	-1.61021	0.0231329
ENSGALG00000003456	CA12	16.6247	1.45738	0.0231948
ENSGALG00000045608		3.66316	2.81952	0.0235179
ENSGALG00000005852	SRMS	6.7668	-1.90906	0.0240357
ENSGALG00000020160	ADH6	2.27104	3.67825	0.0243353
ENSGALG00000007594	ASB12	15.5399	-1.2101	0.0252247
ENSGALG00000005170	HRH3	3.00152	3.13305	0.0253108
ENSGALG00000051766		10.0111	-1.58935	0.0255433
ENSGALG00000019019	NTRK1	12.6366	-1.26082	0.0264166
ENSGALG00000052399		12.4368	1.39959	0.0264923
ENSGALG00000047713	QPRT	5.88113	1.92806	0.0268978
ENSGALG00000016975	KCTD4	5.47535	2.03392	0.027225
ENSGALG00000010486	JAKMIP3	12.7682	1.21118	0.027285
ENSGALG00000002263	KLHL6	15.7845	-1.10967	0.0274521
ENSGALG00000004704	TDRD12	6.48403	1.89591	0.027738
ENSGALG00000050834		15.8441	1.078	0.0279388
ENSGALG00000007003		5.74243	-2.08246	0.0279389
ENSGALG00000034070	GAD1	1.56038	-3.98122	0.0280829
ENSGALG00000043435	CARNS1	14.8124	-1.12841	0.0283473
ENSGALG00000045596		11.1801	-1.43928	0.0284055
ENSGALG00000044307		9.60962	1.40638	0.0284228
ENSGALG00000005472	NAT	10.7883	-1.34802	0.0285007
ENSGALG00000052318		14.7877	-1.13952	0.0287014
ENSGALG00000002931	REG4	10.76	1.40683	0.028833
ENSGALG00000038000	CX3CR1	1.53228	-3.96015	0.0289765
ENSGALG00000016866	FGF14	16.2608	1.1821	0.029159
ENSGALG00000001091		11.2099	-1.32193	0.0300397
ENSGALG00000049551		5.42095	-2.01664	0.0300409
ENSGALG00000017197	CNTN5	2.12049	3.57119	0.0300649
ENSGALG00000053116	LRRC61	18.4099	1.03701	0.030237
ENSGALG00000032066		5.92354	-1.89098	0.0306011
ENSGALG00000023296	TAL1	6.36973	-1.78523	0.0306598
ENSGALG00000006341	SLC25A48	6.02131	-1.96111	0.0308475
ENSGALG00000034094	SP5	2.3671	-3.50117	0.0313727
ENSGALG00000050072	EMID1	13.4332	1.1513	0.0313909
ENSGALG00000051033		7.35529	-1.6424	0.0314927
ENSGALG00000035421	SNRPN	2.93085	3.11943	0.0319122
ENSGALG00000016661	BLK	13.9042	-1.16231	0.0321771
ENSGALG00000051759		2.32843	-3.48861	0.0323407
ENSGALG00000024272	S100A12	2.30216	-3.4746	0.0324827
ENSGALG00000012145	TBPL2	3.10076	-2.96059	0.0327316
ENSGALG00000048496		12.4525	1.2516	0.0335943
ENSGALG00000053954		2.84083	3.02086	0.0336151
ENSGALG00000009573	ANXA10	1.54328	-3.96854	0.0336792
ENSGALG00000029354	GMIP	12.2335	-1.2655	0.0338192
ENSGALG00000007539	ANKRD2	13.9173	-1.27584	0.0340801
ENSGALG00000019755		3.10369	-2.93995	0.0349866
ENSGALG00000029020	PLPP4	17.434	-1.10469	0.0350462
ENSGALG00000042604	ARX	4.24027	-2.29616	0.035568
ENSGALG00000030767		13.4341	-1.19327	0.0356682
ENSGALG00000027765		3.15513	-2.98662	0.0359486
ENSGALG00000042784	TPPP	15.1171	1.12371	0.0362095
ENSGALG00000049516		14.045	1.11203	0.036232
ENSGALG00000002127	LSM10	14.4931	1.08569	0.0362673
ENSGALG00000009624	FSIP1	8.60688	1.44603	0.0370117
ENSGALG00000019622	TRIM71	16.3619	-1.02431	0.0370141
ENSGALG00000046823	SNX22	9.43042	1.36363	0.0371108
ENSGALG00000014225	KCTD8	16.2766	-1.02396	0.0371788
ENSGALG00000001115	MMEL1	12.5538	1.18657	0.0373946
ENSGALG00000010639	EML5	5.19336	1.9412	0.0378445
ENSGALG00000001172	KBP	15.0304	-1.18445	0.0384214
ENSGALG00000043831	LRRC73	6.18279	-1.75234	0.0386898
ENSGALG00000005259	VIPR1	11.369	-1.25339	0.0388227
ENSGALG00000049351		1.46423	4.09796	0.0388554
ENSGALG00000005448	MYL3	16.2945	-1.12864	0.0390481
ENSGALG00000041909		18.1695	1.0077	0.0392017
ENSGALG00000026446	CPLX3	7.6259	-1.53372	0.0394506
ENSGALG00000006318	IL21R	5.72669	-1.84263	0.0404333
ENSGALG00000035081	HTR7L	12.3444	1.14835	0.0411419
ENSGALG00000035375	LRTOMT	9.96141	-1.4709	0.041247
ENSGALG00000002113	LCP2	9.35159	-1.46419	0.0412765
ENSGALG00000010343	TSPAN1	2.96536	-2.86052	0.0415321
ENSGALG00000009289	SLC18A2	7.5394	-1.69841	0.0415983
ENSGALG00000051918	TTC24	14.085	1.16808	0.041843
ENSGALG00000034986	HEYL	13.7898	-1.16694	0.0418753
ENSGALG00000012094	SLC35F4	1.39213	-3.81913	0.0420299
ENSGALG00000014904	CLUL1	4.79373	-2.08778	0.042402
ENSGALG00000002886	NKX2-5	7.16566	-1.59603	0.0424263
ENSGALG00000006833	ITIH2	12.0635	-1.15275	0.0424627
ENSGALG00000045814	CRLF2	8.02467	-1.45531	0.0429839
ENSGALG00000047911		1.52373	-3.95307	0.0431519
ENSGALG00000003829	HPCAL4	1.40404	-3.82916	0.0431682
ENSGALG00000010866	AREG	6.91324	1.62107	0.0433199
ENSGALG00000038328	ANKRD33B	8.57628	-1.45963	0.044335
ENSGALG00000012906	CDH20	14.9507	-1.06141	0.0443688
ENSGALG00000047132		1.38022	-3.8091	0.0449552
ENSGALG00000038612		1.37258	-3.8026	0.0449942
ENSGALG00000048440		1.9543	3.43448	0.0450263
ENSGALG00000028924	S100A16	5.8025	-1.83775	0.0451264
ENSGALG00000004930	HRH1	1.94239	3.43449	0.0452914
ENSGALG00000002800	GRK7	14.5983	1.13112	0.0453347
ENSGALG00000020836	FAM237A	3.44406	-2.46411	0.045851
ENSGALG00000050747		1.26376	3.88865	0.046155
ENSGALG00000021542	SNCB	8.48283	1.43144	0.0462975
ENSGALG00000040168	GPR61	9.05802	1.29507	0.0465382
ENSGALG00000015191	CD200R1L	3.48505	-2.43944	0.0465894
ENSGALG00000002993	CA10	6.69642	1.55706	0.0472026
ENSGALG00000035230	CSMD1	8.54146	1.41748	0.0475714
ENSGALG00000010936	MYF6	13.6032	-1.12872	0.0476922
ENSGALG00000028250	ANKRD22	16.296	1.13378	0.0478279
ENSGALG00000027166	ART7B	2.9774	-2.89618	0.0479389
ENSGALG00000039536	C2H8ORF22	6.98561	1.64387	0.0483947
ENSGALG00000035981	NOTO	1.90794	3.40586	0.0484836
ENSGALG00000054486	MC1R	2.04232	-3.27922	0.0486049
ENSGALG00000034741	ETNPPL	13.8406	1.06654	0.0487241
ENSGALG00000048989		8.56959	-1.41171	0.0488813
ENSGALG00000003836		11.2856	-1.24277	0.0488926
ENSGALG00000034825	CELA1	4.55542	-2.06721	0.0489151
ENSGALG00000054444		2.04385	-3.28134	0.0490332
ENSGALG00000024122	TNFRSF13B	6.0593	-1.70014	0.0495701
