# Supplementary material for: Transcriptomic Analysis of MSTN Knockout in the Early Differentiation of Chicken Fetal Myoblasts
Source: Genes (Basel). 2021 Dec 26;13(1):58. doi: 10.3390/genes13010058 (PMC8774668; doi:10.3390/genes13010058)
Supplement: Supplementary file 1 [file genes-13-00058-s001.zip › Table S8.xlsx]

## Sheet: bp
Table S8: GO enrichment terms of DEGs in the CEF_KO vs. CEF_WT groups.
Category	Term	Count	%	PValue	Genes	List Total	Pop Hits	Pop Total	Fold Enrichment	Bonferroni	Benjamini	FDR
GOTERM_BP_DIRECT	GO:0006954~inflammatory response	25	6.84932	4.3337e-07	TNFAIP3, CXCR4, HRH1, PSTPIP1, NFKBIZ, CCL4, BDKRB2, S100A12, BDKRB1, TNFRSF8, CCL19, ITGB6, TNFRSF4, GGT5, IL10RB, CCL20, TNFRSF18, CYBB, ACOD1, CELA1, P2RX7, THEMIS2, ELF3, TNIP2, IL1B	328	379	16792	3.37699	0.000813971	0.000813869	0.000810402
GOTERM_BP_DIRECT	GO:0042127~regulation of cell proliferation	15	4.10959	1.61976e-05	BLK, SRMS, NOS2, TNFRSF18, ARX, CELA1, NFKBIA, ACE2, FA2H, FES, TAL1, AGTR1, INHA, LGR5, TNFRSF4	328	185	16792	4.15096	0.0299771	0.0152096	0.0151448
GOTERM_BP_DIRECT	GO:0007187~G-protein coupled receptor signaling pathway, coupled to cyclic nucleotide second messenger	8	2.19178	2.7762e-05	LHCGR, VIPR1, MC1R, HRH3, NPY, DRD1, SSTR1, HTR4	328	46	16792	8.9035	0.0508283	0.0170948	0.0170219
GOTERM_BP_DIRECT	GO:0007165~signal transduction	44	12.0548	3.64105e-05	DGKG, CHRM3, CNTFR, CD83, ARHGAP8, CHRNA2, PDE1C, SDC4, IGSF1, TRH, LITAF, FYB, TNFSF13B, PSTPIP1, RGS1, GRK7, INPP5D, CCL4, TNFRSF8, HIVEP3, SFN, IL10RB, CCL20, EGF, ABCC8, GABRA5, TNFRSF18, TRAF2, RASSF9, CCK, ARHGAP27, HPCAL4, NR4A2, FGF16, PLPP4, FGF14, IL1B, TRAF5, CD48, TEK, ASB2, INHA, GAS6, CARD11	328	1161	16792	1.94021	0.0661287	0.0170948	0.0170219
GOTERM_BP_DIRECT	GO:0001817~regulation of cytokine production	5	1.36986	8.78545e-05	ACE2, CD83, UBASH3A, ANKRD2, LITAF	328	13	16792	19.6904	0.152179	0.0329982	0.0328576
GOTERM_BP_DIRECT	GO:0009615~response to virus	10	2.73973	0.000298788	IFIH1, BATF3, RSAD2, CCL4, CXCR4, CCL19, ZC3HAV1, DDX60, IFNW1, IFNAR1	328	110	16792	4.6541	0.429651	0.0935208	0.0931224
GOTERM_BP_DIRECT	GO:0007267~cell-cell signaling	15	4.10959	0.00047339	SRD5A2, CCL20, CD80, PDGFA, TRH, SSTR1, AREG, TSPAN32, FGF16, FGF14, IL7, IL1B, CCL4, TEK, INHA	328	254	16792	3.02333	0.589226	0.125473	0.124939
GOTERM_BP_DIRECT	GO:0019229~regulation of vasoconstriction	5	1.36986	0.000534498	ACE2, HRH1, BDKRB2, AGTR1, ASIC2	328	20	16792	12.7988	0.633806	0.125473	0.124939
GOTERM_BP_DIRECT	GO:0070374~positive regulation of ERK1 and ERK2 cascade	12	3.28767	0.000645772	NTRK1, ARHGAP8, CCL20, FSHR, FGF19, CCL4, PDGFA, TEK, CCL19, GAS6, MT3, CX3CL1	328	175	16792	3.51052	0.702933	0.133609	0.13304
GOTERM_BP_DIRECT	GO:0043547~positive regulation of GTPase activity	24	6.57534	0.000733775	NTRK1, RGS18, DENND2D, KLB, ARHGAP8, CCL20, EGF, PDGFA, ARHGAP27, GRIN2C, GMIP, GFRA2, CX3CL1, FGF16, CYTH4, WNT11, ADGRB3, RGS1, FGF19, MCF2L, CCL4, TEK, CCL19, WNT4	328	565	16792	2.17466	0.748238	0.133609	0.13304
GOTERM_BP_DIRECT	GO:0007214~gamma-aminobutyric acid signaling pathway	5	1.36986	0.000782587	GABRA2, GABRA1, GABRA5, HTR4, GABRG2	328	22	16792	11.6353	0.770317	0.133609	0.13304
GOTERM_BP_DIRECT	GO:0045086~positive regulation of interleukin-2 biosynthetic process	4	1.09589	0.00141277	IL1B, CD80, CD3E, CARD11	328	12	16792	17.065	0.929804	0.207023	0.206141
GOTERM_BP_DIRECT	GO:0051607~defense response to virus	11	3.0137	0.00149228	RSAD2, IL10RB, NLRC5, IFIT5, PMAIP1, ZC3HAV1, DDX60, TMEM173, IRF9, IFNW1, IFNAR1	328	165	16792	3.41301	0.93956	0.207023	0.206141
GOTERM_BP_DIRECT	GO:0006955~immune response	19	5.20548	0.00158659	CSF3, VIPR1, IL10RB, CCL20, TNFRSF18, IFI6, FYB, CX3CL1, CTSS, TNFSF13B, RGS1, IL7, IL1B, CCL4, TNFRSF8, LCP2, ENPP3, CCL19, TNFRSF4	328	421	16792	2.31047	0.949388	0.207023	0.206141
GOTERM_BP_DIRECT	GO:0071222~cellular response to lipopolysaccharide	9	2.46575	0.00165353	CX3CR1, CSF3, NOS2, TNIP2, CCL20, CD80, ACOD1, TNFAIP3, LITAF	328	113	16792	4.07749	0.95538	0.207023	0.206141
GOTERM_BP_DIRECT	GO:0035914~skeletal muscle cell differentiation	6	1.64384	0.00256723	EOMES, HEYL, MYF6, HIVEP3, ANKRD2, ASB2	328	49	16792	6.26879	0.992014	0.281868	0.280667
GOTERM_BP_DIRECT	GO:0007268~chemical synaptic transmission	13	3.56164	0.00269287	VIPR1, GABRA5, GAD1, SSTR1, HTR4, GRIN2C, GRM1, CACNB4, NPY, NPTX1, ASIC2, SNCB, SLC18A2	328	240	16792	2.77307	0.993697	0.281868	0.280667
GOTERM_BP_DIRECT	GO:0007169~transmembrane receptor protein tyrosine kinase signaling pathway	8	2.19178	0.00270161	BLK, NTRK1, SRMS, BDKRB2, LCP2, TEK, CD3E, GFRA2	328	96	16792	4.26626	0.9938	0.281868	0.280667
GOTERM_BP_DIRECT	GO:0019233~sensory perception of pain	6	1.64384	0.00333714	P2RX7, MC1R, MME, BDKRB1, HOXB8, GRM1	328	52	16792	5.90713	0.998128	0.32985	0.328445
GOTERM_BP_DIRECT	GO:0031295~T cell costimulation	7	1.91781	0.00412961	CD80, PTPN6, MAP3K8, CCL19, CD3E, CARD11, TNFSF13B	328	78	16792	4.59443	0.99958	0.38777	0.386119
GOTERM_BP_DIRECT	GO:0071346~cellular response to interferon-gamma	6	1.64384	0.00496915	NOS2, CCL20, CCL4, ACOD1, CCL19, CX3CL1	328	57	16792	5.38896	0.999914	0.444384	0.442491
GOTERM_BP_DIRECT	GO:0021853~cerebral cortex GABAergic interneuron migration	3	0.821918	0.00538479	ARX, LHX6, DRD1	328	6	16792	25.5976	0.999961	0.458864	0.456909
GOTERM_BP_DIRECT	GO:2001240~negative regulation of extrinsic apoptotic signaling pathway in absence of ligand	5	1.36986	0.00561974	CX3CR1, IL7, IL1B, IFI6, CX3CL1	328	37	16792	6.91826	0.999975	0.458864	0.456909
GOTERM_BP_DIRECT	GO:0015872~dopamine transport	3	0.821918	0.00744204	SLC22A3, DRD1, SLC18A2	328	7	16792	21.9408	0.999999	0.569231	0.566807
GOTERM_BP_DIRECT	GO:0007166~cell surface receptor signaling pathway	13	3.56164	0.00757763	VIPR1, TNFRSF13B, PTH2R, SSTR1, CD3E, TSPAN32, P2RX7, ADGRB3, BDKRB2, OSTN, INHA, TSPAN1, IRF9	328	274	16792	2.42897	0.999999	0.569231	0.566807
GOTERM_BP_DIRECT	GO:0071345~cellular response to cytokine stimulus	4	1.09589	0.00856392	NFKBIA, CSF3, MME, CXCR4	328	22	16792	9.3082	1	0.593511	0.590983
GOTERM_BP_DIRECT	GO:0002548~monocyte chemotaxis	5	1.36986	0.00882882	CCL20, CCL4, S100A12, CCL19, CX3CL1	328	42	16792	6.09466	1	0.593511	0.590983
GOTERM_BP_DIRECT	GO:0001836~release of cytochrome c from mitochondria	4	1.09589	0.00970857	IFI6, PMAIP1, CCK, SFN	328	23	16792	8.9035	1	0.593511	0.590983
GOTERM_BP_DIRECT	GO:0045576~mast cell activation	3	0.821918	0.0097957	S100A12, LCP2, CD48	328	8	16792	19.1982	1	0.593511	0.590983
GOTERM_BP_DIRECT	GO:0071420~cellular response to histamine	3	0.821918	0.0097957	GABRA1, HRH1, GABRG2	328	8	16792	19.1982	1	0.593511	0.590983
GOTERM_BP_DIRECT	GO:0006952~defense response	6	1.64384	0.00979704	CD83, CRISP3, RNASE6, ACOD1, CD48, CX3CL1	328	67	16792	4.58464	1	0.593511	0.590983
GOTERM_BP_DIRECT	GO:0035690~cellular response to drug	6	1.64384	0.0110496	NOS2, IL1B, CCL4, GAS6, MT3, FBP1	328	69	16792	4.45175	1	0.648474	0.645712
GOTERM_BP_DIRECT	GO:0070098~chemokine-mediated signaling pathway	6	1.64384	0.0124072	CX3CR1, CCL20, CCL4, CXCR4, CCL19, CX3CL1	328	71	16792	4.32635	1	0.706085	0.703077
GOTERM_BP_DIRECT	GO:0043114~regulation of vascular permeability	3	0.821918	0.0153436	HRH1, BDKRB2, TEK	328	10	16792	15.3585	1	0.805251	0.801821
GOTERM_BP_DIRECT	GO:0032098~regulation of appetite	3	0.821918	0.0153436	SLC22A3, NPY, HTR4	328	10	16792	15.3585	1	0.805251	0.801821
GOTERM_BP_DIRECT	GO:0006915~apoptotic process	20	5.47945	0.0157562	STEAP3, PRUNE2, CXCR4, TNFAIP3, FAIM2, TMEM173, LITAF, MT3, NFKBIA, DRAM1, NUAK2, TNIP2, IL1B, RASSF5, INPP5D, TRAF5, PMAIP1, MAP3K8, PTPN6, GAS6	328	567	16792	1.80582	1	0.805251	0.801821
GOTERM_BP_DIRECT	GO:2000352~negative regulation of endothelial cell apoptotic process	4	1.09589	0.0167225	TNIP2, TNFAIP3, TEK, GAS6	328	28	16792	7.31359	1	0.805251	0.801821
GOTERM_BP_DIRECT	GO:0018146~keratan sulfate biosynthetic process	4	1.09589	0.0167225	ACAN, B3GNT7, B3GNT4, KERA	328	28	16792	7.31359	1	0.805251	0.801821
GOTERM_BP_DIRECT	GO:0051482~positive regulation of cytosolic calcium ion concentration involved in phospholipase C-activating G-protein coupled signaling pathway	4	1.09589	0.0167225	P2RY8, AGTR1, DRD1, GRM1	328	28	16792	7.31359	1	0.805251	0.801821
GOTERM_BP_DIRECT	GO:0048015~phosphatidylinositol-mediated signaling	7	1.91781	0.0175089	NTRK1, KLB, FGF16, EGF, FGF19, CD80, PDGFA	328	106	16792	3.38081	1	0.822041	0.818539
GOTERM_BP_DIRECT	GO:0014066~regulation of phosphatidylinositol 3-kinase signaling	6	1.64384	0.0180385	KLB, FGF16, EGF, FGF19, CD80, PDGFA	328	78	16792	3.93809	1	0.822232	0.818729
GOTERM_BP_DIRECT	GO:0060412~ventricular septum morphogenesis	4	1.09589	0.0183886	HEYL, WNT11, HEY1, NKX2-5	328	29	16792	7.0614	1	0.822232	0.818729
GOTERM_BP_DIRECT	GO:0016477~cell migration	9	2.46575	0.0195996	PSTPIP1, SRMS, SDC4, TNN, PSTPIP2, BDKRB1, LCP1, GAS6, TSPAN1	328	172	16792	2.67881	1	0.856	0.852354
GOTERM_BP_DIRECT	GO:0032480~negative regulation of type I interferon production	4	1.09589	0.0201435	IFIH1, NLRC5, ACOD1, TNFAIP3	328	30	16792	6.82602	1	0.859762	0.856099
GOTERM_BP_DIRECT	GO:0045087~innate immune response	16	4.38356	0.0217412	BLK, SRMS, CRISP3, NLRC5, IFIT5, CYBB, ZC3HAV1, DDX60, TMEM173, IFNW1, IFIH1, PSTPIP1, FES, NPY, SUSD4, S100A12	328	430	16792	1.90493	1	0.86026	0.856595
GOTERM_BP_DIRECT	GO:0046323~glucose import	3	0.821918	0.0219347	SLC2A12, DRD1, SLC2A6	328	12	16792	12.7988	1	0.86026	0.856595
GOTERM_BP_DIRECT	GO:0045779~negative regulation of bone resorption	3	0.821918	0.0219347	P2RX7, INPP5D, TNFAIP3	328	12	16792	12.7988	1	0.86026	0.856595
GOTERM_BP_DIRECT	GO:0007205~protein kinase C-activating G-protein coupled receptor signaling pathway	4	1.09589	0.0219875	DGKG, BDKRB1, CCK, GRM1	328	31	16792	6.60582	1	0.86026	0.856595
GOTERM_BP_DIRECT	GO:0042981~regulation of apoptotic process	10	2.73973	0.0238136	STEAP3, RASSF5, TRAF5, PMAIP1, TRAF2, CD3E, INHA, TNFRSF4, BMP7, CARD11	328	213	16792	2.40353	1	0.902646	0.898801
GOTERM_BP_DIRECT	GO:0051897~positive regulation of protein kinase B signaling	6	1.64384	0.0240321	CSF3, MC1R, PDGFA, TEK, CCL19, GAS6	328	84	16792	3.65679	1	0.902646	0.898801
GOTERM_BP_DIRECT	GO:0045766~positive regulation of angiogenesis	7	1.91781	0.0250286	NTRK1, CX3CR1, IL1B, CYBB, CELA1, TEK, CX3CL1	328	115	16792	3.11622	1	0.92164	0.917714
GOTERM_BP_DIRECT	GO:0043491~protein kinase B signaling	4	1.09589	0.0259425	IL1B, THEM4, GAS6, MT3	328	33	16792	6.20547	1	0.936924	0.932932
GOTERM_BP_DIRECT	GO:0035556~intracellular signal transduction	15	4.10959	0.0269991	BLK, DGKG, CD80, ASB12, CORO2A, GMIP, FYB, MC1R, NUAK2, RASSF5, INPP5D, MCF2L, LCP2, PTPN6, ASB2	328	403	16792	1.90553	1	0.947771	0.943734
GOTERM_BP_DIRECT	GO:0007275~multicellular organism development	18	4.93151	0.0272522	CSF3, WNT10A, TNFRSF18, SHISA3, WNT11, MC1R, ELF3, FES, TBPL2, SLCO4C1, TDRD12, TNFRSF8, HIVEP3, FAT3, OSTN, HOXB8, TNFRSF4, WNT4	328	521	16792	1.76874	1	0.947771	0.943734
GOTERM_BP_DIRECT	GO:0009968~negative regulation of signal transduction	4	1.09589	0.0280534	RGS18, SRMS, RGS1, INPP5D	328	34	16792	6.02296	1	0.957895	0.953814
GOTERM_BP_DIRECT	GO:0042102~positive regulation of T cell proliferation	5	1.36986	0.0293445	IL1B, CCL19, CD3E, CARD11, TNFSF13B	328	60	16792	4.26626	1	0.971314	0.967177
GOTERM_BP_DIRECT	GO:0060347~heart trabecula formation	3	0.821918	0.0294808	HEY1, TEK, NKX2-5	328	14	16792	10.9704	1	0.971314	0.967177
GOTERM_BP_DIRECT	GO:0030501~positive regulation of bone mineralization	4	1.09589	0.0302528	P2RX7, BMP7, SLC8A1, WNT4	328	35	16792	5.85087	1	0.979565	0.975392
GOTERM_BP_DIRECT	GO:0051965~positive regulation of synapse assembly	5	1.36986	0.0325825	NTRK1, AMIGO3, ADGRB3, SLITRK3, ASIC2	328	62	16792	4.12864	1	1	0.996271
GOTERM_BP_DIRECT	GO:2000251~positive regulation of actin cytoskeleton reorganization	3	0.821918	0.0335858	CSF3, FES, TEK	328	15	16792	10.239	1	1	0.996271
GOTERM_BP_DIRECT	GO:0046854~phosphatidylinositol phosphorylation	6	1.64384	0.0366105	KLB, FGF16, EGF, FGF19, CD80, PDGFA	328	94	16792	3.26777	1	1	0.996271
GOTERM_BP_DIRECT	GO:0001942~hair follicle development	4	1.09589	0.0373783	WNT10A, PDGFA, DNASE1L2, LGR5	328	38	16792	5.38896	1	1	0.996271
GOTERM_BP_DIRECT	GO:0014068~positive regulation of phosphatidylinositol 3-kinase signaling	5	1.36986	0.0378167	CSF3, FSHR, PDGFA, PTPN6, TEK	328	65	16792	3.93809	1	1	0.996271
GOTERM_BP_DIRECT	GO:2001234~negative regulation of apoptotic signaling pathway	3	0.821918	0.0378989	NR4A2, FAIM2, WNT4	328	16	16792	9.59909	1	1	0.996271
GOTERM_BP_DIRECT	GO:0006811~ion transport	7	1.91781	0.0380304	SLC8A3, GABRA2, SLC9A3, GABRA1, CHRNA2, CYBB, SLC8A1	328	127	16792	2.82178	1	1	0.996271
GOTERM_BP_DIRECT	GO:0072573~tolerance induction to lipopolysaccharide	2	0.547945	0.038569	ACOD1, TNFAIP3	328	2	16792	51.1951	1	1	0.996271
GOTERM_BP_DIRECT	GO:0030593~neutrophil chemotaxis	5	1.36986	0.0396623	CCL20, IL1B, CCL4, S100A12, CX3CL1	328	66	16792	3.87842	1	1	0.996271
GOTERM_BP_DIRECT	GO:0030890~positive regulation of B cell proliferation	4	1.09589	0.0399274	IL7, TNFRSF4, CARD11, TNFSF13B	328	39	16792	5.25078	1	1	0.996271
GOTERM_BP_DIRECT	GO:0008284~positive regulation of cell proliferation	16	4.38356	0.0402054	KLB, CNTFR, CSF3, VIPR1, MARCKSL1, EGF, AVPR2, PDGFA, CCK, AREG, TNFSF13B, PLAC8, IL7, FGF19, PTPN6, NKX2-5	328	466	16792	1.75777	1	1	0.996271
GOTERM_BP_DIRECT	GO:0021537~telencephalon development	3	0.821918	0.0424104	SLC8A3, AVPR2, SLC8A1	328	17	16792	9.03443	1	1	0.996271
GOTERM_BP_DIRECT	GO:0006821~chloride transport	4	1.09589	0.0425623	GABRA2, GABRA1, GABRA5, GABRG2	328	40	16792	5.11951	1	1	0.996271
GOTERM_BP_DIRECT	GO:0007190~activation of adenylate cyclase activity	4	1.09589	0.0425623	LHCGR, FSHR, AVPR2, DRD1	328	40	16792	5.11951	1	1	0.996271
GOTERM_BP_DIRECT	GO:0019221~cytokine-mediated signaling pathway	7	1.91781	0.0431685	CSF3, IL10RB, IL1B, IL20RA, CX3CL1, IFNW1, IL22RA2	328	131	16792	2.73562	1	1	0.996271
GOTERM_BP_DIRECT	GO:0043524~negative regulation of neuron apoptotic process	7	1.91781	0.0445177	NR4A2, NTRK1, CNTFR, GABRA5, FAIM2, SNCB, MT3	328	132	16792	2.71489	1	1	0.996271
GOTERM_BP_DIRECT	GO:0051092~positive regulation of NF-kappaB transcription factor activity	7	1.91781	0.0458931	NTRK1, NFKBIA, IL1B, TRAF5, S100A12, TRAF2, CARD11	328	133	16792	2.69448	1	1	0.996271
GOTERM_BP_DIRECT	GO:0007605~sensory perception of sound	7	1.91781	0.0458931	CEMIP, LRTOMT, CNTN5, GABRA5, PCDH15, ASIC2, KPTN	328	133	16792	2.69448	1	1	0.996271
GOTERM_BP_DIRECT	GO:0045807~positive regulation of endocytosis	3	0.821918	0.0471109	GPC3, CCL19, TSPAN1	328	18	16792	8.53252	1	1	0.996271
GOTERM_BP_DIRECT	GO:0032088~negative regulation of NF-kappaB transcription factor activity	5	1.36986	0.0496484	NFKBIA, NLRC5, ACOD1, TNFAIP3, BMP7	328	71	16792	3.60529	1	1	0.996271
GOTERM_BP_DIRECT	GO:0071347~cellular response to interleukin-1	5	1.36986	0.0496484	CCL20, CCL4, ACOD1, CCL19, CX3CL1	328	71	16792	3.60529	1	1	0.996271
