# Supplementary material for: Transcriptomic Analysis of MSTN Knockout in the Early Differentiation of Chicken Fetal Myoblasts
Source: Genes (Basel). 2021 Dec 26;13(1):58. doi: 10.3390/genes13010058 (PMC8774668; doi:10.3390/genes13010058)
Supplement: Supplementary file 1 [file genes-13-00058-s001.zip › Table S9.xlsx]

## Sheet: Sheet1
Table S9: KEGG enrichment terms of DEGs in the CEF_KO vs. CEF_WT groups.
Up DEGs
Term	Count	%	PValue	Genes	List Total	Pop Hits	Pop Total	Fold Enrichment	Bonferroni	Benjamini	FDR
hsa04080:Neuroactive ligand-receptor interaction	10	8.06452	7.25046e-05	GABRA2, CHRM3, HRH1, CHRNA2, HRH3, AVPR2, PTH2R, DRD1, HTR4, RXFP1	47	277	6879	5.28382	0.00693653	0.00703295	0.00703295
hsa04974:Protein digestion and absorption	4	3.22581	0.0206721	SLC8A3, SLC9A3, ACE2, COL13A1	47	88	6879	6.6528	0.865383	0.974927	0.974927
hsa04020:Calcium signaling pathway	5	4.03226	0.0309528	SLC8A3, CHRM3, HRH1, DRD1, HTR4	47	179	6879	4.08832	0.951122	0.974927	0.974927
hsa05200:Pathways in cancer	7	5.64516	0.0453121	FGF16, WNT10A, FGF14, WNT11, FGF19, RXRG, WNT4	47	393	6879	2.60695	0.98834	0.974927	0.974927
hsa05217:Basal cell carcinoma	3	2.41935	0.050254	WNT10A, WNT11, WNT4	47	54	6879	8.13121	0.992915	0.974927	0.974927
hsa04390:Hippo signaling pathway	4	3.22581	0.0794162	WNT10A, WNT11, AREG, WNT4	47	151	6879	3.87713	0.999645	1	1
hsa05218:Melanoma	3	2.41935	0.0813106	FGF16, FGF14, FGF19	47	71	6879	6.1843	0.999709	1	1
hsa04010:MAPK signaling pathway	5	4.03226	0.0876256	FGF16, CACNB4, FGF14, FGF19, CACNG5	47	253	6879	2.89252	0.99985	1	1
Down DEGs
Term	Count	%	PValue	Genes	List Total	Pop Hits	Pop Total	Fold Enrichment	Bonferroni	Benjamini	FDR
hsa04060:Cytokine-cytokine receptor interaction	20	8.29876	9.59551e-09	CX3CR1, CSF3, TNFRSF13B, IL10RB, CCL20, TNFRSF18, IL20RA, CXCR4, BMP7, CX3CL1, IFNW1, TNFSF13B, IL7, IL1B, CCL4, IL21R, CCL19, TNFRSF4, CRLF2, IFNAR1	113	243	6879	5.01038	1.80395e-06	1.81355e-06	1.76557e-06
hsa04064:NF-kappa B signaling pathway	9	3.73444	7.71086e-05	NFKBIA, IL1B, TRAF5, CCL4, TNFAIP3, TRAF2, CCL19, CARD11, TNFSF13B	113	87	6879	6.29753	0.0143924	0.00691616	0.00673319
hsa04630:Jak-STAT signaling pathway	11	4.56432	0.000114558	CSF3, IL10RB, IL7, IL21R, IL20RA, PTPN6, IRF9, IFNW1, IL22RA2, CRLF2, IFNAR1	113	145	6879	4.61819	0.0213079	0.00691616	0.00673319
hsa04080:Neuroactive ligand-receptor interaction	15	6.22407	0.000146374	GABRA1, LHCGR, VIPR1, GABRA5, SSTR1, GRIN2C, GABRG2, GRM1, P2RX7, P2RY8, MC1R, FSHR, BDKRB2, AGTR1, BDKRB1	113	277	6879	3.29654	0.027145	0.00691616	0.00673319
hsa04020:Calcium signaling pathway	11	4.56432	0.000630927	P2RX7, LHCGR, PDE1C, NOS2, BDKRB2, AGTR1, BDKRB1, GRIN2C, SLC8A1, GRM1, MYLK4	113	179	6879	3.74099	0.111883	0.0238491	0.0232181
hsa04668:TNF signaling pathway	8	3.3195	0.00171773	NFKBIA, CCL20, IL1B, TRAF5, TNFAIP3, TRAF2, MAP3K8, CX3CL1	113	107	6879	4.55148	0.276179	0.0541086	0.0526772
hsa04380:Osteoclast differentiation	8	3.3195	0.00534627	NFKBIA, SPI1, IL1B, CYBB, LCP2, TRAF2, IRF9, IFNAR1	113	131	6879	3.71762	0.634977	0.132722	0.12921
hsa04660:T cell receptor signaling pathway	7	2.90456	0.00561785	NFKBIA, PTPN6, LCP2, MAP3K8, CD3E, NFKBIE, CARD11	113	100	6879	4.26133	0.653244	0.132722	0.12921
hsa05200:Pathways in cancer	14	5.80913	0.0110884	NTRK1, SPI1, NOS2, EGF, LAMA3, PDGFA, CXCR4, TRAF2, NFKBIA, RASSF5, TRAF5, BDKRB2, AGTR1, BDKRB1	113	393	6879	2.16861	0.877086	0.232857	0.226697
hsa04640:Hematopoietic cell lineage	6	2.48963	0.0134225	CSF3, MME, IL7, IL1B, CD3E, CD1B	113	87	6879	4.19835	0.921174	0.253685	0.246974
hsa05162:Measles	7	2.90456	0.0210364	IFIH1, NFKBIA, IL1B, TNFAIP3, CD3E, IRF9, IFNAR1	113	133	6879	3.20401	0.98163	0.325935	0.317313
hsa04662:B cell receptor signaling pathway	5	2.07469	0.0256173	NFKBIA, INPP5D, PTPN6, NFKBIE, CARD11	113	69	6879	4.41131	0.992394	0.325935	0.317313
hsa05033:Nicotine addiction	4	1.65975	0.0268291	GABRA1, GABRA5, GRIN2C, GABRG2	113	40	6879	6.08761	0.993981	0.325935	0.317313
hsa04622:RIG-I-like receptor signaling pathway	5	2.07469	0.0268388	IFIH1, NFKBIA, TRAF2, TMEM173, IFNW1	113	70	6879	4.34829	0.993992	0.325935	0.317313
hsa05140:Leishmaniasis	5	2.07469	0.0280948	NFKBIA, MARCKSL1, NOS2, IL1B, PTPN6	113	71	6879	4.28705	0.995287	0.325935	0.317313
hsa04620:Toll-like receptor signaling pathway	6	2.48963	0.0289285	NFKBIA, IL1B, CD80, CCL4, MAP3K8, IFNAR1	113	106	6879	3.44582	0.995989	0.325935	0.317313
hsa05168:Herpes simplex infection	8	3.3195	0.0293169	IFIH1, NFKBIA, TBPL2, IL1B, TRAF5, TRAF2, IRF9, IFNAR1	113	183	6879	2.66125	0.99628	0.325935	0.317313
hsa04672:Intestinal immune network for IgA production	4	1.65975	0.0405961	TNFRSF13B, CD80, CXCR4, TNFSF13B	113	47	6879	5.18095	0.999587	0.426259	0.414982
hsa05222:Small cell lung cancer	5	2.07469	0.049353	NFKBIA, NOS2, TRAF5, LAMA3, TRAF2	113	85	6879	3.58095	0.999926	0.490933	0.477945
hsa05323:Rheumatoid arthritis	5	2.07469	0.0548054	CCL20, IL1B, CD80, TEK, TNFSF13B	113	88	6879	3.45887	0.999975	0.517911	0.50421
hsa05032:Morphine addiction	5	2.07469	0.0605717	KCNJ5, GABRA1, PDE1C, GABRA5, GABRG2	113	91	6879	3.34484	0.999992	0.525565	0.511661
hsa04621:NOD-like receptor signaling pathway	4	1.65975	0.0625603	NFKBIA, PSTPIP1, IL1B, TNFAIP3	113	56	6879	4.34829	0.999995	0.525565	0.511661
hsa05164:Influenza A	7	2.90456	0.0639576	IFIH1, NFKBIA, RSAD2, IL1B, TMPRSS2, IRF9, IFNAR1	113	174	6879	2.44904	0.999996	0.525565	0.511661
hsa04723:Retrograde endocannabinoid signaling	5	2.07469	0.0820097	KCNJ5, GABRA1, GABRA5, GABRG2, GRM1	113	101	6879	3.01367	1	0.622589	0.606118
hsa04062:Chemokine signaling pathway	7	2.90456	0.082353	CX3CR1, NFKBIA, CCL20, CCL4, CXCR4, CCL19, CX3CL1	113	186	6879	2.29104	1	0.622589	0.606118
hsa04623:Cytosolic DNA-sensing pathway	4	1.65975	0.0858031	NFKBIA, IL1B, CCL4, TMEM173	113	64	6879	3.80476	1	0.623601	0.607104
hsa05142:Chagas disease (American trypanosomiasis)	5	2.07469	0.0890859	NFKBIA, NOS2, IL1B, BDKRB2, CD3E	113	104	6879	2.92674	1	0.623601	0.607104
